# Supplementary material for: Bis[μ-1,3-bis­(di­phenyl­phosphan­yl)propane-κ2 P:P′]digold(I) tetra­chloridonickelate(II) diethyl ether monosolvate
Source: Acta Crystallogr Sect E Struct Rep Online. 2013 May 22;69(Pt 6):m339. doi: 10.1107/S1600536813013470 (PMC3684897; doi:10.1107/S1600536813013470)
Supplement: Supplementary file 1 [file e-69-0m339-sup1.cif]

##############################################################################
#                                                                            #
# This CIF contains the data in a paper accepted for publication in          #
# Acta Crystallographica Section E. It conforms to the requirements of       #
# Notes for Authors for Acta Crystallographica Section E, and has been       #
# peer reviewed under the auspices of the IUCr Commission on Journals.       #
#                                                                            #
# Full details of the Crystallographic Information File format               #
# are given in the paper "The Crystallographic Information File (CIF):       #
# a New Standard Archive File for Crystallography" by S. R. Hall, F. H.      #
# Allen and I. D. Brown [Acta Cryst. (1991), A47, 655-685].                  #
#                                                                            #
# The current version of the core CIF dictionary is obtainable from          #
# ftp://ftp.iucr.org/pub/cif_core.dic.                                       #
#                                                                            #
# Software is freely available for graphical display of the structure(s)     #
# in this CIF. For information consult the CIF software page                 #
# http://www.iucr.org/resources/cif/software.                                #
#                                                                            #
# This file may be used for bona fide research purposes within the           #
# scientific community so long as proper attribution is given to the journal # 
# article from which it was obtained.                                        #
#                                                                            #
##############################################################################
data_I
_audit_creation_method     SHELXL-97
_chemical_name_systematic
;
Bis[\m-1,3-bis(diphenylphosphanyl)propane-\k^2^<i>P</i>:<i>P</i>']digold(I)
tetrachloridonickelate(II) diethyl ether monosolvate
;
_chemical_name_common     ?
_chemical_formula_moiety     'C54 H52 Au2 P4 2+, Cl4 Ni 2-, C4 H10 O'
_chemical_formula_sum     'C58 H62 Au2 Cl4 Ni O P4'
_chemical_formula_iupac     '[Au2 (C27 H26 P2)2] [Ni Cl4], C4 H10 O'
_chemical_formula_weight     1493.40
_chemical_melting_point     ?
_symmetry_cell_setting     monoclinic
_symmetry_space_group_name_H-M     'P 21/n'
_symmetry_space_group_name_Hall     '-P 2yn'
loop_
    _symmetry_equiv_pos_as_xyz
    'x, y, z'
    '-x+1/2, y+1/2, -z+1/2'
    '-x, -y, -z'
    'x-1/2, -y-1/2, z-1/2'
_cell_length_a     18.9290(5)
_cell_length_b     16.1945(7)
_cell_length_c     19.0895(17)
_cell_angle_alpha     90.00
_cell_angle_beta     97.368(7)
_cell_angle_gamma     90.00
_cell_volume     5803.5(6)
_cell_formula_units_Z     4
_cell_measurement_reflns_used     2299
_cell_measurement_theta_min     4.06
_cell_measurement_theta_max     27.55
_cell_measurement_temperature     200(2)
_exptl_crystal_description     needle
_exptl_crystal_colour     blue
_exptl_crystal_size_max     0.28
_exptl_crystal_size_mid     0.05
_exptl_crystal_size_min     0.03
_exptl_crystal_density_diffrn     1.709
_exptl_crystal_density_meas     ?
_exptl_crystal_density_method     'not measured'
_exptl_crystal_F_000     2928
_exptl_absorpt_coefficient_mu     5.697
_exptl_absorpt_correction_type     multi-scan
_exptl_absorpt_process_details     '(ABSCOR; Higashi, 1995)'
_exptl_absorpt_correction_T_min     0.580
_exptl_absorpt_correction_T_max     0.773
_exptl_special_details     ?
_diffrn_ambient_temperature     200(2)
_diffrn_radiation_type     MoK\a
_diffrn_radiation_wavelength     0.71075
_diffrn_radiation_source     'fine-focus sealed tube'
_diffrn_radiation_monochromator     graphite
_diffrn_measurement_device_type     'Rigaku R-AXIS VII'
_diffrn_measurement_method     \w
_diffrn_detector_area_resol_mean     10.000
_diffrn_reflns_number     45449
_diffrn_reflns_av_R_equivalents     0.0421
_diffrn_reflns_av_sigmaI/netI     0.0513
_diffrn_reflns_theta_min     2.99
_diffrn_reflns_theta_max     27.48
_diffrn_reflns_theta_full     27.48
_diffrn_measured_fraction_theta_max     0.997
_diffrn_measured_fraction_theta_full     0.997
_diffrn_reflns_limit_h_min     -22
_diffrn_reflns_limit_h_max     24
_diffrn_reflns_limit_k_min     -20
_diffrn_reflns_limit_k_max     21
_diffrn_reflns_limit_l_min     -24
_diffrn_reflns_limit_l_max     24
_diffrn_standards_number     ?
_diffrn_standards_interval_count     ?
_diffrn_standards_interval_time     ?
_diffrn_standards_decay_%     ?
_refine_special_details
;
Refinement of <i>F</i>^2^ against ALL reflections. The weighted <i>R</i>-factor
w<i>R</i> and goodness of fit <i>S</i> are based on <i>F</i>^2^, conventional
<i>R</i>-factors <i>R</i> are based on <i>F</i>, with <i>F</i> set to zero for
negative <i>F</i>^2^. The threshold expression of <i>F</i>^2^ >
\s(<i>F</i>^2^) is used only for calculating <i>R</i>-factors(gt) <i>etc</i>.
and is not relevant to the choice of reflections for refinement.
<i>R</i>-factors based on <i>F</i>^2^ are statistically about twice as large
as those based on <i>F</i>, and <i>R</i>-factors based on ALL data will be
even larger.
;
_reflns_number_total     13273
_reflns_number_gt     10666
_reflns_threshold_expression     I>2sigma(I)
_refine_ls_structure_factor_coef     Fsqd
_refine_ls_matrix_type     full
_refine_ls_R_factor_all     0.0706
_refine_ls_R_factor_gt     0.0475
_refine_ls_wR_factor_gt     0.0780
_refine_ls_wR_factor_ref     0.0834
_refine_ls_goodness_of_fit_ref     1.138
_refine_ls_restrained_S_all     1.138
_refine_ls_number_reflns     13273
_refine_ls_number_parameters     685
_refine_ls_number_restraints     78
_refine_ls_hydrogen_treatment     constr
_refine_ls_weighting_scheme     calc
_refine_ls_weighting_details
         'calc w=1/[\s^2^(Fo^2^)+(0.0332P)^2^+5.0632P] where P=(Fo^2^+2Fc^2^)/3'
_atom_sites_solution_hydrogens     geom
_atom_sites_solution_primary     direct
_atom_sites_solution_secondary     difmap
_refine_ls_shift/su_max     0.001
_refine_ls_shift/su_mean     0.000
_refine_diff_density_max     1.158
_refine_diff_density_min     -0.882
_refine_ls_extinction_method     none
_refine_ls_extinction_coef     ?
loop_
    _atom_type_symbol
    _atom_type_description
    _atom_type_scat_dispersion_real
    _atom_type_scat_dispersion_imag
    _atom_type_scat_source
    'C' 'C' 0.0033 0.0016
                         'International Tables Vol C Tables 4.2.6.8 and 6.1.1.4'
    'H' 'H' 0.0000 0.0000
                         'International Tables Vol C Tables 4.2.6.8 and 6.1.1.4'
    'O' 'O' 0.0106 0.0060
                         'International Tables Vol C Tables 4.2.6.8 and 6.1.1.4'
    'P' 'P' 0.1023 0.0942
                         'International Tables Vol C Tables 4.2.6.8 and 6.1.1.4'
    'Ni' 'Ni' 0.3393 1.1124
                         'International Tables Vol C Tables 4.2.6.8 and 6.1.1.4'
    'Au' 'Au' -2.0133 8.8022
                         'International Tables Vol C Tables 4.2.6.8 and 6.1.1.4'
    'Cl' 'Cl' 0.1484 0.1585
                         'International Tables Vol C Tables 4.2.6.8 and 6.1.1.4'
_computing_data_collection     'PROCESS-AUTO (Rigaku, 2000)'
_computing_cell_refinement     'PROCESS-AUTO (Rigaku, 2000)'
_computing_data_reduction     'PROCESS-AUTO (Rigaku, 2000)'
_computing_structure_solution     'SHELXS97 (Sheldrick, 2008)'
_computing_structure_refinement     'SHELXL97 (Sheldrick, 2008)'
_computing_molecular_graphics
;
Yadokari-XG 2009 (Kabuto <i>et al.</i>, 2009)
;
_computing_publication_material
;
Yadokari-XG 2009 (Kabuto <i>et al.</i>, 2009)
;
loop_
    _atom_site_type_symbol
    _atom_site_label
    _atom_site_fract_x
    _atom_site_fract_y
    _atom_site_fract_z
    _atom_site_U_iso_or_equiv
    _atom_site_adp_type
    _atom_site_calc_flag
    _atom_site_refinement_flags
    _atom_site_occupancy
    _atom_site_symmetry_multiplicity
    _atom_site_disorder_assembly
    _atom_site_disorder_group
    Au Au1 0.779915(10) 0.834674(12) 0.074536(10) 0.03063(6) Uani d . 1 1 A .
    Au Au2 0.549659(10) 0.900739(12) 0.218117(10) 0.02907(6) Uani d . 1 1 . .
    P P1 0.73666(7) 0.70192(8) 0.05633(7) 0.0304(3) Uani d . 1 1 . .
    P P2 0.53747(7) 0.76109(8) 0.23538(7) 0.0285(3) Uani d . 1 1 . .
    P P3 0.81787(6) 0.96902(8) 0.09657(7) 0.0271(3) Uani d . 1 1 . .
    P P4 0.56077(6) 1.03989(8) 0.19661(7) 0.0266(3) Uani d . 1 1 . .
    C C1 0.7040(3) 0.6692(3) 0.1377(3) 0.0324(12) Uani d . 1 1 A .
    H H1 0.6837 0.6129 0.1313 0.039 Uiso calc R 1 1 . .
    H H2 0.7443 0.6670 0.1762 0.039 Uiso calc R 1 1 . .
    C C2 0.6472(2) 0.7282(3) 0.1583(3) 0.0306(11) Uani d . 1 1 . .
    H H3 0.6057 0.7270 0.1210 0.037 Uiso calc R 1 1 A .
    H H4 0.6666 0.7850 0.1605 0.037 Uiso calc R 1 1 . .
    C C3 0.6218(2) 0.7075(3) 0.2294(2) 0.0296(11) Uani d . 1 1 A .
    H H5 0.6580 0.7251 0.2686 0.036 Uiso calc R 1 1 . .
    H H6 0.6149 0.6471 0.2333 0.036 Uiso calc R 1 1 . .
    C C4 0.7729(2) 1.0247(3) 0.1619(3) 0.0289(11) Uani d . 1 1 A .
    H H7 0.7878 1.0008 0.2092 0.035 Uiso calc R 1 1 . .
    H H8 0.7881 1.0832 0.1630 0.035 Uiso calc R 1 1 . .
    C C5 0.6909(2) 1.0206(3) 0.1457(3) 0.0348(12) Uani d . 1 1 . .
    H H9 0.6760 1.0424 0.0976 0.042 Uiso calc R 1 1 A .
    H H10 0.6754 0.9622 0.1466 0.042 Uiso calc R 1 1 . .
    C C6 0.6541(2) 1.0700(3) 0.1987(3) 0.0304(11) Uani d . 1 1 A .
    H H11 0.6568 1.1296 0.1877 0.036 Uiso calc R 1 1 . .
    H H12 0.6794 1.0610 0.2468 0.036 Uiso calc R 1 1 . .
    C C7 0.802(2) 0.623(3) 0.0354(17) 0.055(4) Uani d PDU 0.50 1 A 1
    C C8 0.7861(11) 0.5432(14) 0.0384(9) 0.064(4) Uani d PDU 0.50 1 A 1
    H H13 0.7424 0.5264 0.0537 0.077 Uiso calc PR 0.50 1 A 1
    C C9 0.8353(12) 0.4825(17) 0.0181(13) 0.070(4) Uani d PDU 0.50 1 A 1
    H H14 0.8255 0.4253 0.0218 0.085 Uiso calc PR 0.50 1 A 1
    C C10 0.8946(13) 0.5076(15) -0.0057(11) 0.075(4) Uani d PDU 0.50 1 A 1
    H H15 0.9253 0.4681 -0.0228 0.090 Uiso calc PR 0.50 1 A 1
    C C11 0.9112(9) 0.5852(10) -0.0060(10) 0.078(3) Uani d PDU 0.50 1 A 1
    H H16 0.9559 0.6015 -0.0191 0.094 Uiso calc PR 0.50 1 A 1
    C C12 0.8637(8) 0.6454(10) 0.0129(9) 0.067(3) Uani d PDU 0.50 1 A 1
    H H17 0.8751 0.7023 0.0097 0.081 Uiso calc PR 0.50 1 A 1
    C C13 0.7966(16) 0.622(3) 0.0378(12) 0.030(3) Uani d PDU 0.50 1 A 2
    C C14 0.7708(9) 0.5416(12) 0.0162(8) 0.042(3) Uani d PDU 0.50 1 A 2
    H H18 0.7210 0.5317 0.0094 0.051 Uiso calc PR 0.50 1 A 2
    C C15 0.8156(8) 0.4794(15) 0.0055(11) 0.049(3) Uani d PDU 0.50 1 A 2
    H H19 0.7983 0.4265 -0.0099 0.059 Uiso calc PR 0.50 1 A 2
    C C16 0.8907(12) 0.4968(14) 0.0186(9) 0.056(3) Uani d PDU 0.50 1 A 2
    H H20 0.9236 0.4548 0.0101 0.067 Uiso calc PR 0.50 1 A 2
    C C17 0.9153(7) 0.5694(9) 0.0421(8) 0.056(3) Uani d PDU 0.50 1 A 2
    H H21 0.9652 0.5785 0.0516 0.068 Uiso calc PR 0.50 1 A 2
    C C18 0.8683(7) 0.6319(9) 0.0526(7) 0.045(3) Uani d PDU 0.50 1 A 2
    H H22 0.8866 0.6833 0.0708 0.054 Uiso calc PR 0.50 1 A 2
    C C19 0.6622(3) 0.6947(3) -0.0140(3) 0.0304(11) Uani d . 1 1 A .
    C C20 0.6632(3) 0.7447(3) -0.0737(3) 0.0430(14) Uani d . 1 1 . .
    H H23 0.7014 0.7821 -0.0764 0.052 Uiso calc R 1 1 A .
    C C21 0.6076(3) 0.7395(4) -0.1294(3) 0.0500(16) Uani d . 1 1 A .
    H H24 0.6087 0.7727 -0.1703 0.060 Uiso calc R 1 1 . .
    C C22 0.5512(3) 0.6863(4) -0.1253(3) 0.0525(17) Uani d . 1 1 . .
    H H25 0.5130 0.6839 -0.1627 0.063 Uiso calc R 1 1 A .
    C C23 0.5506(3) 0.6369(3) -0.0668(3) 0.0469(15) Uani d . 1 1 A .
    H H26 0.5123 0.5996 -0.0647 0.056 Uiso calc R 1 1 . .
    C C24 0.6050(3) 0.6407(3) -0.0109(3) 0.0404(13) Uani d . 1 1 . .
    H H27 0.6034 0.6067 0.0294 0.048 Uiso calc R 1 1 A .
    C C25 0.5129(3) 0.7377(3) 0.3220(3) 0.0354(12) Uani d . 1 1 . .
    C C26 0.4619(3) 0.6787(3) 0.3322(3) 0.0456(15) Uani d . 1 1 . .
    H H28 0.4399 0.6472 0.2934 0.055 Uiso calc R 1 1 . .
    C C27 0.4431(4) 0.6658(4) 0.3999(4) 0.0574(18) Uani d . 1 1 . .
    H H29 0.4071 0.6269 0.4069 0.069 Uiso calc R 1 1 . .
    C C28 0.4769(4) 0.7097(4) 0.4565(4) 0.072(2) Uani d . 1 1 . .
    H H30 0.4649 0.7002 0.5026 0.086 Uiso calc R 1 1 . .
    C C29 0.5281(5) 0.7671(4) 0.4462(3) 0.078(2) Uani d . 1 1 . .
    H H31 0.5512 0.7973 0.4852 0.093 Uiso calc R 1 1 . .
    C C30 0.5462(4) 0.7811(4) 0.3794(3) 0.0577(18) Uani d . 1 1 . .
    H H32 0.5816 0.8209 0.3728 0.069 Uiso calc R 1 1 . .
    C C31 0.4727(2) 0.7128(3) 0.1696(3) 0.0279(11) Uani d . 1 1 . .
    C C32 0.4813(3) 0.6337(3) 0.1438(3) 0.0432(14) Uani d . 1 1 . .
    H H33 0.5202 0.6007 0.1638 0.052 Uiso calc R 1 1 . .
    C C33 0.4338(3) 0.6028(4) 0.0894(3) 0.0498(15) Uani d . 1 1 . .
    H H34 0.4401 0.5483 0.0728 0.060 Uiso calc R 1 1 . .
    C C34 0.3779(3) 0.6490(4) 0.0588(3) 0.0518(16) Uani d . 1 1 . .
    H H35 0.3464 0.6274 0.0204 0.062 Uiso calc R 1 1 . .
    C C35 0.3675(3) 0.7272(4) 0.0841(3) 0.0485(15) Uani d . 1 1 . .
    H H36 0.3277 0.7591 0.0644 0.058 Uiso calc R 1 1 . .
    C C36 0.4150(3) 0.7590(3) 0.1381(3) 0.0366(12) Uani d . 1 1 . .
    H H37 0.4083 0.8135 0.1542 0.044 Uiso calc R 1 1 . .
    C C37 0.8062(2) 1.0336(3) 0.0176(3) 0.0303(11) Uani d . 1 1 A .
    C C38 0.7747(3) 1.0013(4) -0.0457(3) 0.0444(14) Uani d . 1 1 . .
    H H38 0.7611 0.9448 -0.0481 0.053 Uiso calc R 1 1 A .
    C C39 0.7627(3) 1.0501(5) -0.1058(3) 0.0565(18) Uani d . 1 1 A .
    H H39 0.7405 1.0277 -0.1491 0.068 Uiso calc R 1 1 . .
    C C40 0.7836(3) 1.1317(5) -0.1014(4) 0.0618(19) Uani d . 1 1 . .
    H H40 0.7763 1.1655 -0.1423 0.074 Uiso calc R 1 1 A .
    C C41 0.8145(3) 1.1645(4) -0.0391(4) 0.0562(18) Uani d . 1 1 A .
    H H41 0.8276 1.2211 -0.0367 0.067 Uiso calc R 1 1 . .
    C C42 0.8268(3) 1.1151(3) 0.0208(3) 0.0422(14) Uani d . 1 1 . .
    H H42 0.8495 1.1377 0.0639 0.051 Uiso calc R 1 1 A .
    C C43 0.9125(2) 0.9708(3) 0.1293(3) 0.0269(11) Uani d . 1 1 A .
    C C44 0.9617(3) 0.9585(3) 0.0813(3) 0.0345(12) Uani d . 1 1 . .
    H H43 0.9457 0.9566 0.0320 0.041 Uiso calc R 1 1 A .
    C C45 1.0339(3) 0.9489(3) 0.1052(3) 0.0396(13) Uani d . 1 1 A .
    H H44 1.0666 0.9401 0.0721 0.048 Uiso calc R 1 1 . .
    C C46 1.0583(3) 0.9520(3) 0.1762(3) 0.0377(13) Uani d . 1 1 . .
    H H45 1.1076 0.9455 0.1920 0.045 Uiso calc R 1 1 A .
    C C47 1.0108(3) 0.9648(3) 0.2241(3) 0.0363(12) Uani d . 1 1 A .
    H H46 1.0276 0.9679 0.2731 0.044 Uiso calc R 1 1 . .
    C C48 0.9377(3) 0.9733(3) 0.2010(3) 0.0318(11) Uani d . 1 1 . .
    H H47 0.9052 0.9809 0.2345 0.038 Uiso calc R 1 1 A .
    C C49 0.5141(2) 1.0717(3) 0.1118(2) 0.0265(10) Uani d . 1 1 . .
    C C50 0.5378(3) 1.1376(3) 0.0733(3) 0.0341(12) Uani d . 1 1 . .
    H H48 0.5804 1.1664 0.0900 0.041 Uiso calc R 1 1 . .
    C C51 0.4972(3) 1.1601(3) 0.0095(3) 0.0434(14) Uani d . 1 1 . .
    H H49 0.5123 1.2050 -0.0170 0.052 Uiso calc R 1 1 . .
    C C52 0.4360(3) 1.1183(4) -0.0153(3) 0.0420(14) Uani d . 1 1 . .
    H H50 0.4093 1.1340 -0.0588 0.050 Uiso calc R 1 1 . .
    C C53 0.4130(3) 1.0534(3) 0.0231(3) 0.0409(14) Uani d . 1 1 . .
    H H51 0.3702 1.0251 0.0064 0.049 Uiso calc R 1 1 . .
    C C54 0.4522(3) 1.0298(3) 0.0853(3) 0.0343(12) Uani d . 1 1 . .
    H H52 0.4368 0.9842 0.1108 0.041 Uiso calc R 1 1 . .
    C C55 0.5201(3) 1.1036(3) 0.2596(3) 0.0320(12) Uani d . 1 1 . .
    C C56 0.5434(3) 1.1835(3) 0.2746(3) 0.0463(15) Uani d . 1 1 . .
    H H53 0.5833 1.2046 0.2549 0.056 Uiso calc R 1 1 . .
    C C57 0.5084(4) 1.2322(4) 0.3184(3) 0.0583(18) Uani d . 1 1 . .
    H H54 0.5246 1.2869 0.3289 0.070 Uiso calc R 1 1 . .
    C C58 0.4510(4) 1.2029(5) 0.3467(4) 0.067(2) Uani d . 1 1 . .
    H H55 0.4272 1.2376 0.3763 0.081 Uiso calc R 1 1 . .
    C C59 0.4271(4) 1.1241(5) 0.3329(4) 0.069(2) Uani d . 1 1 . .
    H H56 0.3869 1.1040 0.3528 0.083 Uiso calc R 1 1 . .
    C C60 0.4624(3) 1.0732(4) 0.2892(3) 0.0530(16) Uani d . 1 1 . .
    H H57 0.4468 1.0181 0.2800 0.064 Uiso calc R 1 1 . .
    Ni Ni1 0.79494(3) 0.85982(4) 0.34081(3) 0.03311(16) Uani d . 1 1 . .
    Cl Cl1 0.81798(9) 0.81747(9) 0.23347(7) 0.0496(4) Uani d . 1 1 . .
    Cl Cl2 0.68553(8) 0.91672(11) 0.32021(9) 0.0624(5) Uani d . 1 1 . .
    Cl Cl3 0.87604(7) 0.96027(8) 0.37596(7) 0.0377(3) Uani d . 1 1 . .
    Cl Cl4 0.77899(8) 0.74535(9) 0.40236(8) 0.0508(4) Uani d . 1 1 . .
    O O1 0.2306(3) 0.4928(4) 0.2151(3) 0.0986(18) Uani d . 1 1 . .
    C C61 0.2757(5) 0.5546(8) 0.2001(6) 0.125(4) Uani d . 1 1 . .
    H H58 0.2643 0.5702 0.1498 0.150 Uiso calc R 1 1 . .
    H H59 0.3252 0.5337 0.2072 0.150 Uiso calc R 1 1 . .
    C C62 0.2710(6) 0.6288(8) 0.2443(8) 0.171(6) Uani d . 1 1 . .
    H H60 0.3041 0.6709 0.2312 0.257 Uiso calc R 1 1 . .
    H H61 0.2835 0.6142 0.2942 0.257 Uiso calc R 1 1 . .
    H H62 0.2223 0.6505 0.2369 0.257 Uiso calc R 1 1 . .
    C C63 0.2334(7) 0.4189(7) 0.1756(5) 0.125(4) Uani d . 1 1 . .
    H H63 0.2798 0.3912 0.1889 0.151 Uiso calc R 1 1 . .
    H H64 0.2286 0.4319 0.1246 0.151 Uiso calc R 1 1 . .
    C C64 0.1743(8) 0.3632(7) 0.1905(7) 0.174(6) Uani d . 1 1 . .
    H H65 0.1764 0.3118 0.1637 0.260 Uiso calc R 1 1 . .
    H H66 0.1285 0.3905 0.1764 0.260 Uiso calc R 1 1 . .
    H H67 0.1793 0.3507 0.2411 0.260 Uiso calc R 1 1 . .
loop_
    _atom_site_aniso_label
    _atom_site_aniso_U_11
    _atom_site_aniso_U_22
    _atom_site_aniso_U_33
    _atom_site_aniso_U_12
    _atom_site_aniso_U_13
    _atom_site_aniso_U_23
    Au1 0.02931(11) 0.03070(12) 0.03187(11) -0.00375(8) 0.00394(8) -0.00447(8)
    Au2 0.03258(11) 0.02486(11) 0.02932(11) 0.00187(8) 0.00220(8) 0.00207(8)
    P1 0.0302(7) 0.0293(7) 0.0310(7) -0.0001(6) 0.0014(6) -0.0036(6)
    P2 0.0322(7) 0.0262(7) 0.0271(7) 0.0005(6) 0.0038(5) 0.0034(5)
    P3 0.0232(7) 0.0300(7) 0.0283(7) -0.0020(5) 0.0043(5) -0.0013(5)
    P4 0.0250(7) 0.0248(7) 0.0297(7) 0.0018(5) 0.0029(5) -0.0008(5)
    C1 0.038(3) 0.023(3) 0.034(3) 0.003(2) -0.004(2) 0.002(2)
    C2 0.026(3) 0.029(3) 0.036(3) 0.000(2) 0.003(2) 0.002(2)
    C3 0.031(3) 0.026(3) 0.031(3) 0.004(2) 0.000(2) 0.004(2)
    C4 0.029(3) 0.028(3) 0.029(3) -0.005(2) 0.004(2) -0.003(2)
    C5 0.027(3) 0.038(3) 0.039(3) -0.001(2) 0.002(2) -0.009(2)
    C6 0.032(3) 0.027(3) 0.031(3) 0.007(2) 0.000(2) -0.007(2)
    C7 0.046(8) 0.048(7) 0.077(8) 0.005(6) 0.026(6) -0.011(7)
    C8 0.057(8) 0.055(7) 0.084(8) 0.013(6) 0.019(6) -0.008(7)
    C9 0.063(8) 0.054(7) 0.098(9) 0.015(7) 0.020(7) -0.007(7)
    C10 0.065(7) 0.061(7) 0.104(9) 0.019(6) 0.026(7) -0.011(7)
    C11 0.063(7) 0.064(7) 0.111(8) 0.004(6) 0.023(7) -0.009(7)
    C12 0.051(7) 0.055(7) 0.100(8) -0.002(5) 0.026(6) -0.012(6)
    C13 0.023(6) 0.036(6) 0.030(5) 0.003(5) -0.005(5) -0.006(5)
    C14 0.030(6) 0.042(6) 0.053(6) 0.001(5) -0.001(5) -0.010(5)
    C15 0.035(6) 0.044(6) 0.067(7) 0.006(5) 0.005(5) -0.003(5)
    C16 0.040(6) 0.057(7) 0.072(7) 0.014(5) 0.012(6) 0.005(6)
    C17 0.034(5) 0.067(6) 0.068(6) 0.009(5) 0.006(5) -0.002(5)
    C18 0.030(5) 0.052(6) 0.052(5) 0.010(4) -0.003(5) -0.008(5)
    C19 0.030(3) 0.030(3) 0.029(3) 0.007(2) -0.003(2) -0.005(2)
    C20 0.047(3) 0.040(3) 0.043(3) 0.002(3) 0.008(3) -0.002(3)
    C21 0.064(4) 0.056(4) 0.028(3) 0.014(3) -0.003(3) 0.001(3)
    C22 0.058(4) 0.050(4) 0.043(4) 0.017(3) -0.021(3) -0.015(3)
    C23 0.039(3) 0.034(3) 0.063(4) -0.003(3) -0.010(3) -0.013(3)
    C24 0.045(3) 0.026(3) 0.047(3) -0.005(2) -0.007(3) -0.002(2)
    C25 0.048(3) 0.029(3) 0.031(3) 0.007(2) 0.010(2) 0.007(2)
    C26 0.054(4) 0.042(4) 0.043(3) -0.001(3) 0.015(3) 0.004(3)
    C27 0.078(5) 0.043(4) 0.059(4) -0.001(3) 0.036(4) 0.010(3)
    C28 0.129(7) 0.053(4) 0.040(4) 0.007(5) 0.038(4) 0.005(3)
    C29 0.138(7) 0.066(5) 0.029(4) -0.020(5) 0.009(4) -0.004(3)
    C30 0.087(5) 0.051(4) 0.035(3) -0.019(4) 0.006(3) 0.003(3)
    C31 0.026(3) 0.027(3) 0.032(3) -0.003(2) 0.009(2) 0.002(2)
    C32 0.046(3) 0.032(3) 0.049(4) -0.002(3) -0.005(3) 0.002(3)
    C33 0.052(4) 0.035(3) 0.061(4) -0.005(3) 0.003(3) -0.010(3)
    C34 0.048(4) 0.061(4) 0.043(4) -0.009(3) -0.004(3) -0.006(3)
    C35 0.034(3) 0.062(4) 0.048(4) 0.009(3) -0.003(3) -0.002(3)
    C36 0.035(3) 0.038(3) 0.037(3) 0.004(2) 0.002(2) -0.004(2)
    C37 0.023(3) 0.037(3) 0.033(3) 0.006(2) 0.011(2) 0.005(2)
    C38 0.034(3) 0.064(4) 0.034(3) 0.003(3) 0.002(2) 0.009(3)
    C39 0.043(4) 0.092(6) 0.035(3) 0.016(4) 0.006(3) 0.010(3)
    C40 0.058(4) 0.077(5) 0.053(4) 0.034(4) 0.018(3) 0.030(4)
    C41 0.063(4) 0.049(4) 0.062(4) 0.019(3) 0.028(4) 0.020(3)
    C42 0.043(3) 0.042(4) 0.045(3) 0.013(3) 0.019(3) 0.004(3)
    C43 0.028(3) 0.019(3) 0.033(3) 0.001(2) 0.005(2) -0.002(2)
    C44 0.035(3) 0.040(3) 0.029(3) 0.004(2) 0.005(2) 0.001(2)
    C45 0.030(3) 0.044(3) 0.047(3) 0.005(2) 0.016(3) 0.008(3)
    C46 0.023(3) 0.038(3) 0.051(4) 0.000(2) 0.003(2) 0.004(3)
    C47 0.035(3) 0.039(3) 0.034(3) -0.004(2) 0.002(2) -0.001(2)
    C48 0.030(3) 0.030(3) 0.037(3) 0.000(2) 0.010(2) 0.000(2)
    C49 0.025(3) 0.027(3) 0.029(3) 0.006(2) 0.008(2) -0.001(2)
    C50 0.035(3) 0.027(3) 0.042(3) 0.003(2) 0.011(2) 0.002(2)
    C51 0.056(4) 0.039(3) 0.036(3) 0.014(3) 0.012(3) 0.012(3)
    C52 0.041(3) 0.052(4) 0.032(3) 0.021(3) 0.001(3) -0.002(3)
    C53 0.039(3) 0.046(4) 0.036(3) 0.001(3) -0.003(3) -0.006(3)
    C54 0.033(3) 0.031(3) 0.039(3) 0.002(2) 0.003(2) 0.003(2)
    C55 0.034(3) 0.035(3) 0.028(3) 0.008(2) 0.005(2) -0.002(2)
    C56 0.062(4) 0.037(4) 0.041(3) 0.009(3) 0.013(3) 0.000(3)
    C57 0.087(5) 0.043(4) 0.048(4) 0.014(4) 0.017(4) -0.008(3)
    C58 0.089(6) 0.067(5) 0.051(4) 0.036(4) 0.027(4) -0.002(4)
    C59 0.066(5) 0.084(6) 0.065(5) 0.013(4) 0.037(4) 0.002(4)
    C60 0.051(4) 0.051(4) 0.063(4) -0.003(3) 0.031(3) -0.005(3)
    Ni1 0.0343(4) 0.0337(4) 0.0296(4) -0.0045(3) -0.0027(3) 0.0019(3)
    Cl1 0.0703(10) 0.0470(9) 0.0309(7) -0.0074(7) 0.0042(7) -0.0045(6)
    Cl2 0.0373(8) 0.0790(12) 0.0660(11) 0.0071(8) -0.0121(7) 0.0174(9)
    Cl3 0.0343(7) 0.0340(7) 0.0437(8) -0.0041(6) 0.0011(6) -0.0060(6)
    Cl4 0.0627(10) 0.0424(9) 0.0474(9) -0.0060(7) 0.0077(7) 0.0110(7)
    O1 0.106(5) 0.114(5) 0.080(4) -0.022(4) 0.031(4) -0.001(4)
    C61 0.063(6) 0.172(11) 0.138(10) -0.017(7) 0.002(6) 0.068(9)
    C62 0.128(10) 0.147(11) 0.220(16) -0.082(9) -0.050(10) 0.032(11)
    C63 0.191(12) 0.114(9) 0.075(7) 0.044(8) 0.029(7) -0.010(6)
    C64 0.281(18) 0.105(9) 0.134(11) -0.074(11) 0.023(11) -0.022(8)
_geom_special_details
;
All e.s.d.'s (except the e.s.d. in the dihedral angle between two l.s. planes)
are estimated using the full covariance matrix. The cell e.s.d.'s are taken
into account individually in the estimation of e.s.d.'s in distances, angles
and torsion angles; correlations between e.s.d.'s in cell parameters are only
used when they are defined by crystal symmetry. An approximate (isotropic)
treatment of cell e.s.d.'s is used for estimating e.s.d.'s involving l.s.
planes.
;
loop_
    _geom_bond_atom_site_label_1
    _geom_bond_atom_site_label_2
    _geom_bond_site_symmetry_2
    _geom_bond_distance
    _geom_bond_publ_flag
    Au1 P1 . 2.3109(13) y
    Au1 P3 . 2.3129(13) y
    Au2 P2 . 2.3013(13) y
    Au2 P4 . 2.3050(13) y
    P1 C13 . 1.78(4) ?
    P1 C19 . 1.820(5) ?
    P1 C1 . 1.822(5) ?
    P1 C7 . 1.87(5) ?
    P2 C25 . 1.815(5) ?
    P2 C31 . 1.816(5) ?
    P2 C3 . 1.833(5) ?
    P3 C43 . 1.820(5) ?
    P3 C37 . 1.824(5) ?
    P3 C4 . 1.834(5) ?
    P4 C49 . 1.816(5) ?
    P4 C6 . 1.828(5) ?
    P4 C55 . 1.829(5) ?
    C1 C2 . 1.528(7) ?
    C1 H1 . 0.9900 ?
    C1 H2 . 0.9900 ?
    C2 C3 . 1.535(6) ?
    C2 H3 . 0.9900 ?
    C2 H4 . 0.9900 ?
    C3 H5 . 0.9900 ?
    C3 H6 . 0.9900 ?
    C4 C5 . 1.545(6) ?
    C4 H7 . 0.9900 ?
    C4 H8 . 0.9900 ?
    C5 C6 . 1.526(6) ?
    C5 H9 . 0.9900 ?
    C5 H10 . 0.9900 ?
    C6 H11 . 0.9900 ?
    C6 H12 . 0.9900 ?
    C7 C8 . 1.33(5) ?
    C7 C12 . 1.34(4) ?
    C8 C9 . 1.44(3) ?
    C8 H13 . 0.9500 ?
    C9 C10 . 1.33(3) ?
    C9 H14 . 0.9500 ?
    C10 C11 . 1.30(3) ?
    C10 H15 . 0.9500 ?
    C11 C12 . 1.40(2) ?
    C11 H16 . 0.9500 ?
    C12 H17 . 0.9500 ?
    C13 C18 . 1.36(3) ?
    C13 C14 . 1.44(4) ?
    C14 C15 . 1.35(2) ?
    C14 H18 . 0.9500 ?
    C15 C16 . 1.44(3) ?
    C15 H19 . 0.9500 ?
    C16 C17 . 1.32(2) ?
    C16 H20 . 0.9500 ?
    C17 C18 . 1.380(17) ?
    C17 H21 . 0.9500 ?
    C18 H22 . 0.9500 ?
    C19 C24 . 1.400(7) ?
    C19 C20 . 1.401(7) ?
    C20 C21 . 1.399(7) ?
    C20 H23 . 0.9500 ?
    C21 C22 . 1.382(8) ?
    C21 H24 . 0.9500 ?
    C22 C23 . 1.375(8) ?
    C22 H25 . 0.9500 ?
    C23 C24 . 1.386(7) ?
    C23 H26 . 0.9500 ?
    C24 H27 . 0.9500 ?
    C25 C30 . 1.384(7) ?
    C25 C26 . 1.390(7) ?
    C26 C27 . 1.399(8) ?
    C26 H28 . 0.9500 ?
    C27 C28 . 1.380(9) ?
    C27 H29 . 0.9500 ?
    C28 C29 . 1.375(9) ?
    C28 H30 . 0.9500 ?
    C29 C30 . 1.379(8) ?
    C29 H31 . 0.9500 ?
    C30 H32 . 0.9500 ?
    C31 C32 . 1.389(7) ?
    C31 C36 . 1.395(7) ?
    C32 C33 . 1.378(7) ?
    C32 H33 . 0.9500 ?
    C33 C34 . 1.364(8) ?
    C33 H34 . 0.9500 ?
    C34 C35 . 1.378(8) ?
    C34 H35 . 0.9500 ?
    C35 C36 . 1.377(7) ?
    C35 H36 . 0.9500 ?
    C36 H37 . 0.9500 ?
    C37 C42 . 1.377(7) ?
    C37 C38 . 1.379(7) ?
    C38 C39 . 1.388(8) ?
    C38 H38 . 0.9500 ?
    C39 C40 . 1.378(9) ?
    C39 H39 . 0.9500 ?
    C40 C41 . 1.363(9) ?
    C40 H40 . 0.9500 ?
    C41 C42 . 1.390(8) ?
    C41 H41 . 0.9500 ?
    C42 H42 . 0.9500 ?
    C43 C48 . 1.391(7) ?
    C43 C44 . 1.402(7) ?
    C44 C45 . 1.393(7) ?
    C44 H43 . 0.9500 ?
    C45 C46 . 1.375(7) ?
    C45 H44 . 0.9500 ?
    C46 C47 . 1.379(7) ?
    C46 H45 . 0.9500 ?
    C47 C48 . 1.405(7) ?
    C47 H46 . 0.9500 ?
    C48 H47 . 0.9500 ?
    C49 C54 . 1.392(7) ?
    C49 C50 . 1.403(7) ?
    C50 C51 . 1.402(7) ?
    C50 H48 . 0.9500 ?
    C51 C52 . 1.373(8) ?
    C51 H49 . 0.9500 ?
    C52 C53 . 1.383(8) ?
    C52 H50 . 0.9500 ?
    C53 C54 . 1.372(7) ?
    C53 H51 . 0.9500 ?
    C54 H52 . 0.9500 ?
    C55 C60 . 1.383(7) ?
    C55 C56 . 1.384(7) ?
    C56 C57 . 1.379(8) ?
    C56 H53 . 0.9500 ?
    C57 C58 . 1.359(9) ?
    C57 H54 . 0.9500 ?
    C58 C59 . 1.368(10) ?
    C58 H55 . 0.9500 ?
    C59 C60 . 1.401(8) ?
    C59 H56 . 0.9500 ?
    C60 H57 . 0.9500 ?
    Ni1 Cl4 . 2.2359(15) y
    Ni1 Cl2 . 2.2548(16) y
    Ni1 Cl1 . 2.2558(15) y
    Ni1 Cl3 . 2.2780(14) y
    O1 C61 . 1.370(10) ?
    O1 C63 . 1.418(10) ?
    C61 C62 . 1.477(15) ?
    C61 H58 . 0.9900 ?
    C61 H59 . 0.9900 ?
    C62 H60 . 0.9800 ?
    C62 H61 . 0.9800 ?
    C62 H62 . 0.9800 ?
    C63 C64 . 1.492(14) ?
    C63 H63 . 0.9900 ?
    C63 H64 . 0.9900 ?
    C64 H65 . 0.9800 ?
    C64 H66 . 0.9800 ?
    C64 H67 . 0.9800 ?
loop_
    _geom_angle_atom_site_label_1
    _geom_angle_atom_site_label_2
    _geom_angle_atom_site_label_3
    _geom_angle_site_symmetry_1
    _geom_angle_site_symmetry_3
    _geom_angle
    _geom_angle_publ_flag
    P1 Au1 P3 . . 176.68(5) ?
    P2 Au2 P4 . . 177.98(5) ?
    C13 P1 C19 . . 105.0(8) ?
    C13 P1 C1 . . 104.7(10) ?
    C19 P1 C1 . . 107.1(2) ?
    C19 P1 C7 . . 105.8(11) ?
    C1 P1 C7 . . 106.9(12) ?
    C13 P1 Au1 . . 118.7(11) ?
    C19 P1 Au1 . . 113.35(17) ?
    C1 P1 Au1 . . 107.16(16) ?
    C7 P1 Au1 . . 116.0(14) ?
    C25 P2 C31 . . 108.1(2) ?
    C25 P2 C3 . . 106.5(2) ?
    C31 P2 C3 . . 105.6(2) ?
    C25 P2 Au2 . . 112.19(17) ?
    C31 P2 Au2 . . 113.28(16) ?
    C3 P2 Au2 . . 110.65(16) ?
    C43 P3 C37 . . 106.5(2) ?
    C43 P3 C4 . . 106.4(2) ?
    C37 P3 C4 . . 105.2(2) ?
    C43 P3 Au1 . . 110.24(15) ?
    C37 P3 Au1 . . 112.76(18) ?
    C4 P3 Au1 . . 115.17(16) ?
    C49 P4 C6 . . 107.6(2) ?
    C49 P4 C55 . . 103.2(2) ?
    C6 P4 C55 . . 108.8(2) ?
    C49 P4 Au2 . . 112.99(16) ?
    C6 P4 Au2 . . 111.52(16) ?
    C55 P4 Au2 . . 112.28(17) ?
    C2 C1 P1 . . 111.4(3) ?
    C2 C1 H1 . . 109.4 ?
    P1 C1 H1 . . 109.4 ?
    C2 C1 H2 . . 109.4 ?
    P1 C1 H2 . . 109.4 ?
    H1 C1 H2 . . 108.0 ?
    C1 C2 C3 . . 113.7(4) ?
    C1 C2 H3 . . 108.8 ?
    C3 C2 H3 . . 108.8 ?
    C1 C2 H4 . . 108.8 ?
    C3 C2 H4 . . 108.8 ?
    H3 C2 H4 . . 107.7 ?
    C2 C3 P2 . . 109.0(3) ?
    C2 C3 H5 . . 109.9 ?
    P2 C3 H5 . . 109.9 ?
    C2 C3 H6 . . 109.9 ?
    P2 C3 H6 . . 109.9 ?
    H5 C3 H6 . . 108.3 ?
    C5 C4 P3 . . 112.7(3) ?
    C5 C4 H7 . . 109.1 ?
    P3 C4 H7 . . 109.1 ?
    C5 C4 H8 . . 109.1 ?
    P3 C4 H8 . . 109.1 ?
    H7 C4 H8 . . 107.8 ?
    C6 C5 C4 . . 112.2(4) ?
    C6 C5 H9 . . 109.2 ?
    C4 C5 H9 . . 109.2 ?
    C6 C5 H10 . . 109.2 ?
    C4 C5 H10 . . 109.2 ?
    H9 C5 H10 . . 107.9 ?
    C5 C6 P4 . . 111.6(3) ?
    C5 C6 H11 . . 109.3 ?
    P4 C6 H11 . . 109.3 ?
    C5 C6 H12 . . 109.3 ?
    P4 C6 H12 . . 109.3 ?
    H11 C6 H12 . . 108.0 ?
    C8 C7 C12 . . 120(4) ?
    C8 C7 P1 . . 119(3) ?
    C12 C7 P1 . . 121(3) ?
    C7 C8 C9 . . 119(2) ?
    C7 C8 H13 . . 120.4 ?
    C9 C8 H13 . . 120.4 ?
    C10 C9 C8 . . 119(2) ?
    C10 C9 H14 . . 120.4 ?
    C8 C9 H14 . . 120.4 ?
    C11 C10 C9 . . 121(2) ?
    C11 C10 H15 . . 119.5 ?
    C9 C10 H15 . . 119.5 ?
    C10 C11 C12 . . 120.6(17) ?
    C10 C11 H16 . . 119.7 ?
    C12 C11 H16 . . 119.7 ?
    C7 C12 C11 . . 120(3) ?
    C7 C12 H17 . . 120.0 ?
    C11 C12 H17 . . 120.0 ?
    C18 C13 C14 . . 117(3) ?
    C18 C13 P1 . . 121(2) ?
    C14 C13 P1 . . 121(2) ?
    C15 C14 C13 . . 121.8(18) ?
    C15 C14 H18 . . 119.1 ?
    C13 C14 H18 . . 119.1 ?
    C14 C15 C16 . . 116.9(19) ?
    C14 C15 H19 . . 121.5 ?
    C16 C15 H19 . . 121.5 ?
    C17 C16 C15 . . 122(2) ?
    C17 C16 H20 . . 119.0 ?
    C15 C16 H20 . . 119.0 ?
    C16 C17 C18 . . 119.7(15) ?
    C16 C17 H21 . . 120.1 ?
    C18 C17 H21 . . 120.1 ?
    C13 C18 C17 . . 122(2) ?
    C13 C18 H22 . . 118.9 ?
    C17 C18 H22 . . 118.9 ?
    C24 C19 C20 . . 119.1(5) ?
    C24 C19 P1 . . 122.6(4) ?
    C20 C19 P1 . . 118.3(4) ?
    C21 C20 C19 . . 119.8(5) ?
    C21 C20 H23 . . 120.1 ?
    C19 C20 H23 . . 120.1 ?
    C22 C21 C20 . . 120.4(6) ?
    C22 C21 H24 . . 119.8 ?
    C20 C21 H24 . . 119.8 ?
    C23 C22 C21 . . 119.7(5) ?
    C23 C22 H25 . . 120.2 ?
    C21 C22 H25 . . 120.2 ?
    C22 C23 C24 . . 121.2(6) ?
    C22 C23 H26 . . 119.4 ?
    C24 C23 H26 . . 119.4 ?
    C23 C24 C19 . . 119.8(5) ?
    C23 C24 H27 . . 120.1 ?
    C19 C24 H27 . . 120.1 ?
    C30 C25 C26 . . 119.5(5) ?
    C30 C25 P2 . . 118.2(4) ?
    C26 C25 P2 . . 122.4(4) ?
    C25 C26 C27 . . 119.7(6) ?
    C25 C26 H28 . . 120.1 ?
    C27 C26 H28 . . 120.1 ?
    C28 C27 C26 . . 119.9(6) ?
    C28 C27 H29 . . 120.1 ?
    C26 C27 H29 . . 120.1 ?
    C29 C28 C27 . . 120.1(6) ?
    C29 C28 H30 . . 120.0 ?
    C27 C28 H30 . . 120.0 ?
    C28 C29 C30 . . 120.4(6) ?
    C28 C29 H31 . . 119.8 ?
    C30 C29 H31 . . 119.8 ?
    C29 C30 C25 . . 120.4(6) ?
    C29 C30 H32 . . 119.8 ?
    C25 C30 H32 . . 119.8 ?
    C32 C31 C36 . . 117.5(5) ?
    C32 C31 P2 . . 122.9(4) ?
    C36 C31 P2 . . 119.3(4) ?
    C33 C32 C31 . . 120.5(5) ?
    C33 C32 H33 . . 119.8 ?
    C31 C32 H33 . . 119.8 ?
    C34 C33 C32 . . 121.2(6) ?
    C34 C33 H34 . . 119.4 ?
    C32 C33 H34 . . 119.4 ?
    C33 C34 C35 . . 119.5(6) ?
    C33 C34 H35 . . 120.2 ?
    C35 C34 H35 . . 120.2 ?
    C36 C35 C34 . . 119.7(5) ?
    C36 C35 H36 . . 120.1 ?
    C34 C35 H36 . . 120.1 ?
    C35 C36 C31 . . 121.5(5) ?
    C35 C36 H37 . . 119.2 ?
    C31 C36 H37 . . 119.2 ?
    C42 C37 C38 . . 119.4(5) ?
    C42 C37 P3 . . 120.6(4) ?
    C38 C37 P3 . . 119.9(4) ?
    C37 C38 C39 . . 121.0(6) ?
    C37 C38 H38 . . 119.5 ?
    C39 C38 H38 . . 119.5 ?
    C40 C39 C38 . . 118.7(6) ?
    C40 C39 H39 . . 120.6 ?
    C38 C39 H39 . . 120.6 ?
    C41 C40 C39 . . 120.9(6) ?
    C41 C40 H40 . . 119.5 ?
    C39 C40 H40 . . 119.5 ?
    C40 C41 C42 . . 120.1(6) ?
    C40 C41 H41 . . 120.0 ?
    C42 C41 H41 . . 120.0 ?
    C37 C42 C41 . . 119.9(6) ?
    C37 C42 H42 . . 120.1 ?
    C41 C42 H42 . . 120.1 ?
    C48 C43 C44 . . 118.4(4) ?
    C48 C43 P3 . . 122.4(4) ?
    C44 C43 P3 . . 118.7(4) ?
    C45 C44 C43 . . 120.5(5) ?
    C45 C44 H43 . . 119.7 ?
    C43 C44 H43 . . 119.7 ?
    C46 C45 C44 . . 120.7(5) ?
    C46 C45 H44 . . 119.7 ?
    C44 C45 H44 . . 119.7 ?
    C45 C46 C47 . . 119.7(5) ?
    C45 C46 H45 . . 120.2 ?
    C47 C46 H45 . . 120.2 ?
    C46 C47 C48 . . 120.4(5) ?
    C46 C47 H46 . . 119.8 ?
    C48 C47 H46 . . 119.8 ?
    C43 C48 C47 . . 120.4(5) ?
    C43 C48 H47 . . 119.8 ?
    C47 C48 H47 . . 119.8 ?
    C54 C49 C50 . . 119.4(5) ?
    C54 C49 P4 . . 118.5(4) ?
    C50 C49 P4 . . 122.1(4) ?
    C51 C50 C49 . . 118.5(5) ?
    C51 C50 H48 . . 120.8 ?
    C49 C50 H48 . . 120.8 ?
    C52 C51 C50 . . 121.0(5) ?
    C52 C51 H49 . . 119.5 ?
    C50 C51 H49 . . 119.5 ?
    C51 C52 C53 . . 120.1(5) ?
    C51 C52 H50 . . 120.0 ?
    C53 C52 H50 . . 120.0 ?
    C54 C53 C52 . . 119.9(5) ?
    C54 C53 H51 . . 120.0 ?
    C52 C53 H51 . . 120.0 ?
    C53 C54 C49 . . 121.0(5) ?
    C53 C54 H52 . . 119.5 ?
    C49 C54 H52 . . 119.5 ?
    C60 C55 C56 . . 119.7(5) ?
    C60 C55 P4 . . 119.3(4) ?
    C56 C55 P4 . . 120.9(4) ?
    C57 C56 C55 . . 119.7(6) ?
    C57 C56 H53 . . 120.2 ?
    C55 C56 H53 . . 120.2 ?
    C58 C57 C56 . . 120.8(6) ?
    C58 C57 H54 . . 119.6 ?
    C56 C57 H54 . . 119.6 ?
    C57 C58 C59 . . 120.7(6) ?
    C57 C58 H55 . . 119.7 ?
    C59 C58 H55 . . 119.7 ?
    C58 C59 C60 . . 119.4(6) ?
    C58 C59 H56 . . 120.3 ?
    C60 C59 H56 . . 120.3 ?
    C55 C60 C59 . . 119.7(6) ?
    C55 C60 H57 . . 120.1 ?
    C59 C60 H57 . . 120.1 ?
    Cl4 Ni1 Cl2 . . 104.33(6) ?
    Cl4 Ni1 Cl1 . . 106.27(6) ?
    Cl2 Ni1 Cl1 . . 104.24(7) ?
    Cl4 Ni1 Cl3 . . 124.65(6) ?
    Cl2 Ni1 Cl3 . . 109.20(6) ?
    Cl1 Ni1 Cl3 . . 106.45(6) ?
    C61 O1 C63 . . 116.0(8) ?
    O1 C61 C62 . . 113.0(9) ?
    O1 C61 H58 . . 109.0 ?
    C62 C61 H58 . . 109.0 ?
    O1 C61 H59 . . 109.0 ?
    C62 C61 H59 . . 109.0 ?
    H58 C61 H59 . . 107.8 ?
    C61 C62 H60 . . 109.5 ?
    C61 C62 H61 . . 109.5 ?
    H60 C62 H61 . . 109.5 ?
    C61 C62 H62 . . 109.5 ?
    H60 C62 H62 . . 109.5 ?
    H61 C62 H62 . . 109.5 ?
    O1 C63 C64 . . 109.2(9) ?
    O1 C63 H63 . . 109.8 ?
    C64 C63 H63 . . 109.8 ?
    O1 C63 H64 . . 109.8 ?
    C64 C63 H64 . . 109.8 ?
    H63 C63 H64 . . 108.3 ?
    C63 C64 H65 . . 109.5 ?
    C63 C64 H66 . . 109.5 ?
    H65 C64 H66 . . 109.5 ?
    C63 C64 H67 . . 109.5 ?
    H65 C64 H67 . . 109.5 ?
    H66 C64 H67 . . 109.5 ?
loop_
    _geom_torsion_atom_site_label_1
    _geom_torsion_atom_site_label_2
    _geom_torsion_atom_site_label_3
    _geom_torsion_atom_site_label_4
    _geom_torsion_site_symmetry_1
    _geom_torsion_site_symmetry_2
    _geom_torsion_site_symmetry_3
    _geom_torsion_site_symmetry_4
    _geom_torsion
    _geom_torsion_publ_flag
    C13 P1 C1 C2 . . . . -175.8(10) ?
    C19 P1 C1 C2 . . . . -64.6(4) ?
    C7 P1 C1 C2 . . . . -177.7(13) ?
    Au1 P1 C1 C2 . . . . 57.3(4) ?
    P1 C1 C2 C3 . . . . -175.6(3) ?
    C1 C2 C3 P2 . . . . -163.2(3) ?
    C25 P2 C3 C2 . . . . -177.4(3) ?
    C31 P2 C3 C2 . . . . 67.7(4) ?
    Au2 P2 C3 C2 . . . . -55.2(4) ?
    C43 P3 C4 C5 . . . . -173.8(3) ?
    C37 P3 C4 C5 . . . . 73.4(4) ?
    Au1 P3 C4 C5 . . . . -51.4(4) ?
    P3 C4 C5 C6 . . . . -177.7(3) ?
    C4 C5 C6 P4 . . . . -162.3(4) ?
    C49 P4 C6 C5 . . . . -67.3(4) ?
    C55 P4 C6 C5 . . . . -178.5(4) ?
    Au2 P4 C6 C5 . . . . 57.1(4) ?
    C19 P1 C7 C8 . . . . -67(2) ?
    C1 P1 C7 C8 . . . . 47(2) ?
    Au1 P1 C7 C8 . . . . 166.4(17) ?
    C19 P1 C7 C12 . . . . 108(2) ?
    C1 P1 C7 C12 . . . . -138(2) ?
    Au1 P1 C7 C12 . . . . -18(3) ?
    C12 C7 C8 C9 . . . . 1(3) ?
    P1 C7 C8 C9 . . . . 176.4(18) ?
    C7 C8 C9 C10 . . . . -3(2) ?
    C8 C9 C10 C11 . . . . 5(4) ?
    C9 C10 C11 C12 . . . . -6(4) ?
    C8 C7 C12 C11 . . . . -1(4) ?
    P1 C7 C12 C11 . . . . -176.9(16) ?
    C10 C11 C12 C7 . . . . 4(3) ?
    C19 P1 C13 C18 . . . . 146.0(17) ?
    C1 P1 C13 C18 . . . . -101(2) ?
    C7 P1 C13 C18 . . . .  4E1(3)
                                 ?
    Au1 P1 C13 C18 . . . . 18(2) ?
    C19 P1 C13 C14 . . . . -43.2(19) ?
    C1 P1 C13 C14 . . . . 69.5(16) ?
    Au1 P1 C13 C14 . . . . -171.1(13) ?
    C18 C13 C14 C15 . . . . -5(2) ?
    P1 C13 C14 C15 . . . . -176.5(17) ?
    C13 C14 C15 C16 . . . . 2(2) ?
    C14 C15 C16 C17 . . . . 2(3) ?
    C15 C16 C17 C18 . . . . -2(3) ?
    C14 C13 C18 C17 . . . . 5(3) ?
    P1 C13 C18 C17 . . . . 176.5(14) ?
    C16 C17 C18 C13 . . . . -2(2) ?
    C13 P1 C19 C24 . . . . 85.3(12) ?
    C1 P1 C19 C24 . . . . -25.6(5) ?
    C7 P1 C19 C24 . . . . 88.2(15) ?
    Au1 P1 C19 C24 . . . . -143.6(4) ?
    C13 P1 C19 C20 . . . . -94.0(12) ?
    C1 P1 C19 C20 . . . . 155.1(4) ?
    C7 P1 C19 C20 . . . . -91.0(15) ?
    Au1 P1 C19 C20 . . . . 37.1(4) ?
    C24 C19 C20 C21 . . . . -0.6(8) ?
    P1 C19 C20 C21 . . . . 178.7(4) ?
    C19 C20 C21 C22 . . . . 1.1(8) ?
    C20 C21 C22 C23 . . . . -1.5(9) ?
    C21 C22 C23 C24 . . . . 1.4(9) ?
    C22 C23 C24 C19 . . . . -0.9(9) ?
    C20 C19 C24 C23 . . . . 0.5(8) ?
    P1 C19 C24 C23 . . . . -178.7(4) ?
    C31 P2 C25 C30 . . . . -167.5(5) ?
    C3 P2 C25 C30 . . . . 79.4(5) ?
    Au2 P2 C25 C30 . . . . -41.8(5) ?
    C31 P2 C25 C26 . . . . 12.0(5) ?
    C3 P2 C25 C26 . . . . -101.1(5) ?
    Au2 P2 C25 C26 . . . . 137.7(4) ?
    C30 C25 C26 C27 . . . . 2.1(8) ?
    P2 C25 C26 C27 . . . . -177.4(4) ?
    C25 C26 C27 C28 . . . . -2.2(9) ?
    C26 C27 C28 C29 . . . . 1.3(11) ?
    C27 C28 C29 C30 . . . . -0.2(12) ?
    C28 C29 C30 C25 . . . . 0.1(11) ?
    C26 C25 C30 C29 . . . . -1.1(9) ?
    P2 C25 C30 C29 . . . . 178.4(5) ?
    C25 P2 C31 C32 . . . . -91.2(5) ?
    C3 P2 C31 C32 . . . . 22.5(5) ?
    Au2 P2 C31 C32 . . . . 143.8(4) ?
    C25 P2 C31 C36 . . . . 95.1(4) ?
    C3 P2 C31 C36 . . . . -151.1(4) ?
    Au2 P2 C31 C36 . . . . -29.9(4) ?
    C36 C31 C32 C33 . . . . -0.4(8) ?
    P2 C31 C32 C33 . . . . -174.2(4) ?
    C31 C32 C33 C34 . . . . 0.9(9) ?
    C32 C33 C34 C35 . . . . -1.9(10) ?
    C33 C34 C35 C36 . . . . 2.4(9) ?
    C34 C35 C36 C31 . . . . -2.0(9) ?
    C32 C31 C36 C35 . . . . 1.0(8) ?
    P2 C31 C36 C35 . . . . 175.0(4) ?
    C43 P3 C37 C42 . . . . -58.1(4) ?
    C4 P3 C37 C42 . . . . 54.6(4) ?
    Au1 P3 C37 C42 . . . . -179.1(3) ?
    C43 P3 C37 C38 . . . . 123.6(4) ?
    C4 P3 C37 C38 . . . . -123.8(4) ?
    Au1 P3 C37 C38 . . . . 2.5(4) ?
    C42 C37 C38 C39 . . . . -0.9(8) ?
    P3 C37 C38 C39 . . . . 177.4(4) ?
    C37 C38 C39 C40 . . . . 0.7(8) ?
    C38 C39 C40 C41 . . . . -1.0(9) ?
    C39 C40 C41 C42 . . . . 1.4(9) ?
    C38 C37 C42 C41 . . . . 1.4(8) ?
    P3 C37 C42 C41 . . . . -177.0(4) ?
    C40 C41 C42 C37 . . . . -1.6(9) ?
    C37 P3 C43 C48 . . . . 141.5(4) ?
    C4 P3 C43 C48 . . . . 29.6(5) ?
    Au1 P3 C43 C48 . . . . -95.9(4) ?
    C37 P3 C43 C44 . . . . -46.8(4) ?
    C4 P3 C43 C44 . . . . -158.7(4) ?
    Au1 P3 C43 C44 . . . . 75.8(4) ?
    C48 C43 C44 C45 . . . . 0.2(7) ?
    P3 C43 C44 C45 . . . . -171.8(4) ?
    C43 C44 C45 C46 . . . . -0.6(8) ?
    C44 C45 C46 C47 . . . . 0.0(8) ?
    C45 C46 C47 C48 . . . . 1.0(8) ?
    C44 C43 C48 C47 . . . . 0.8(7) ?
    P3 C43 C48 C47 . . . . 172.5(4) ?
    C46 C47 C48 C43 . . . . -1.4(7) ?
    C6 P4 C49 C54 . . . . 155.1(4) ?
    C55 P4 C49 C54 . . . . -89.9(4) ?
    Au2 P4 C49 C54 . . . . 31.6(4) ?
    C6 P4 C49 C50 . . . . -26.1(5) ?
    C55 P4 C49 C50 . . . . 88.8(4) ?
    Au2 P4 C49 C50 . . . . -149.6(4) ?
    C54 C49 C50 C51 . . . . 1.1(7) ?
    P4 C49 C50 C51 . . . . -177.7(4) ?
    C49 C50 C51 C52 . . . . -0.6(8) ?
    C50 C51 C52 C53 . . . . 0.6(8) ?
    C51 C52 C53 C54 . . . . -1.2(8) ?
    C52 C53 C54 C49 . . . . 1.7(8) ?
    C50 C49 C54 C53 . . . . -1.7(7) ?
    P4 C49 C54 C53 . . . . 177.1(4) ?
    C49 P4 C55 C60 . . . . 92.3(5) ?
    C6 P4 C55 C60 . . . . -153.6(5) ?
    Au2 P4 C55 C60 . . . . -29.7(5) ?
    C49 P4 C55 C56 . . . . -83.7(5) ?
    C6 P4 C55 C56 . . . . 30.4(5) ?
    Au2 P4 C55 C56 . . . . 154.3(4) ?
    C60 C55 C56 C57 . . . . -0.7(9) ?
    P4 C55 C56 C57 . . . . 175.3(5) ?
    C55 C56 C57 C58 . . . . -0.4(9) ?
    C56 C57 C58 C59 . . . . 0.7(11) ?
    C57 C58 C59 C60 . . . . 0.0(11) ?
    C56 C55 C60 C59 . . . . 1.4(9) ?
    P4 C55 C60 C59 . . . . -174.6(5) ?
    C58 C59 C60 C55 . . . . -1.1(10) ?
    C63 O1 C61 C62 . . . . -178.7(9) ?
    C61 O1 C63 C64 . . . . -171.8(9) ?
_iucr_refine_instructions_details
;
TITL
REM  Yadorkari-X generated
CELL 0.71075 18.9290 16.1945 19.0895 90.0000 97.3680 90.0000
ZERR 4.0 0.0005 0.0007 0.0017 0.0000 0.0070 0.0000
LATT 1
SYMM 1/2-X, 1/2+Y, 1/2-Z
REM  SPGR P21/n monoclinic
SFAC C H O P Ni Au Cl
UNIT 232 248 4 16 4 8 16
SIZE 0.28 0.05 0.03
TEMP -73.0
L.S. 10
FMAP 2
PLAN -65
ACTA
CONF
HTAB
WPDB -1
BOND $H
WGHT 0.033200 5.063200
SIMU 0.008 0.008 1.7 C7 C8 C9 C10 C11 C12
SIMU 0.008 0.008 1.7 C13 C14 C15 C16 C17 C18
FLAT 0.2 C7 C8 C9 C10 C11 C12
FLAT 0.2 C13 C14 C15 C16 C17 C18
MPLA 4 Au1 Au2 P1 P3
MPLA 4 Au1 Au2 P2 P4
RTAB MM Au1 Au2
RTAB MX Au1 Cl1
RTAB MX Au2 Cl2
FVAR 0.183190
SHEL 99999.000000 0.000000
LIST 4
Au1   6   0.779915   0.834674   0.074536  11.000000   0.029310   0.030700 =
         0.031870  -0.004470   0.003940  -0.003750
Au2   6   0.549659   0.900739   0.218117  11.000000   0.032580   0.024860 =
         0.029320   0.002070   0.002200   0.001870
P1    4   0.736663   0.701917   0.056333  11.000000   0.030210   0.029260 =
         0.031050  -0.003590   0.001390  -0.000140
P2    4   0.537473   0.761087   0.235375  11.000000   0.032210   0.026160 =
         0.027070   0.003450   0.003790   0.000530
P3    4   0.817874   0.969022   0.096572  11.000000   0.023200   0.030030 =
         0.028330  -0.001330   0.004350  -0.002030
P4    4   0.560772   1.039887   0.196610  11.000000   0.025040   0.024810 =
         0.029660  -0.000780   0.002900   0.001810
C1    1   0.704030   0.669169   0.137668  11.000000   0.038070   0.022620 =
         0.034380   0.001520  -0.003920   0.002510
AFIX 23
H1    2   0.683693   0.612945   0.131262  11.000000  -1.200000
H2    2   0.744290   0.666967   0.176233  11.000000  -1.200000
AFIX 0
C2    1   0.647189   0.728158   0.158284  11.000000   0.025960   0.029050 =
         0.036480   0.002090   0.003140   0.000220
AFIX 23
H3    2   0.605722   0.726997   0.120984  11.000000  -1.200000
H4    2   0.666598   0.784998   0.160474  11.000000  -1.200000
AFIX 0
C3    1   0.621766   0.707462   0.229407  11.000000   0.030550   0.025900 =
         0.031160   0.003690  -0.000480   0.003990
AFIX 23
H5    2   0.657986   0.725136   0.268596  11.000000  -1.200000
H6    2   0.614927   0.647102   0.233251  11.000000  -1.200000
AFIX 0
C4    1   0.772887   1.024667   0.161859  11.000000   0.029100   0.028270 =
         0.029410  -0.003060   0.003620  -0.005170
AFIX 23
H7    2   0.787757   1.000830   0.209212  11.000000  -1.200000
H8    2   0.788059   1.083206   0.162977  11.000000  -1.200000
AFIX 0
C5    1   0.690869   1.020591   0.145689  11.000000   0.027030   0.038400 =
         0.038540  -0.008820   0.002450  -0.001230
AFIX 23
H9    2   0.676024   1.042393   0.097602  11.000000  -1.200000
H10   2   0.675438   0.962231   0.146580  11.000000  -1.200000
AFIX 0
C6    1   0.654117   1.069981   0.198680  11.000000   0.031800   0.026880 =
         0.031410  -0.007150   0.000320   0.007370
AFIX 23
H11   2   0.656792   1.129561   0.187712  11.000000  -1.200000
H12   2   0.679354   1.060953   0.246778  11.000000  -1.200000
PART 1
AFIX 0
C7    1   0.802418   0.622792   0.035382  10.500000   0.045880   0.047880 =
         0.077180  -0.010690   0.026220   0.005400
C8    1   0.786055   0.543155   0.038375  10.500000   0.056670   0.054850 =
         0.084480  -0.007710   0.019340   0.012920
AFIX 43
H13   2   0.742422   0.526441   0.053668  10.500000  -1.200000
AFIX 0
C9    1   0.835291   0.482528   0.018147  10.500000   0.062970   0.053500 =
         0.097610  -0.006650   0.020310   0.014730
AFIX 43
H14   2   0.825461   0.425277   0.021828  10.500000  -1.200000
AFIX 0
C10   1   0.894608   0.507598  -0.005717  10.500000   0.064970   0.060500 =
         0.104180  -0.010950   0.026490   0.019260
AFIX 43
H15   2   0.925306   0.468066  -0.022803  10.500000  -1.200000
AFIX 0
C11   1   0.911186   0.585169  -0.006022  10.500000   0.063300   0.064200 =
         0.111130  -0.009080   0.023170   0.004030
AFIX 43
H16   2   0.955880   0.601463  -0.019145  10.500000  -1.200000
AFIX 0
C12   1   0.863734   0.645440   0.012858  10.500000   0.050990   0.055360 =
         0.099750  -0.011600   0.025520  -0.002260
AFIX 43
H17   2   0.875133   0.702330   0.009654  10.500000  -1.200000
PART 2
AFIX 0
C13   1   0.796564   0.622367   0.037751  10.500000   0.022690   0.036110 =
         0.029520  -0.006120  -0.004790   0.002590
C14   1   0.770848   0.541573   0.016248  10.500000   0.030010   0.041980 =
         0.053030  -0.009820  -0.000630   0.001070
AFIX 43
H18   2   0.720962   0.531736   0.009386  10.500000  -1.200000
AFIX 0
C15   1   0.815582   0.479357   0.005546  10.500000   0.035290   0.044220 =
         0.067340  -0.002960   0.004600   0.005820
AFIX 43
H19   2   0.798329   0.426469  -0.009901  10.500000  -1.200000
AFIX 0
C16   1   0.890685   0.496788   0.018609  10.500000   0.040460   0.057120 =
         0.072170   0.004780   0.012420   0.013580
AFIX 43
H20   2   0.923576   0.454785   0.010115  10.500000  -1.200000
AFIX 0
C17   1   0.915324   0.569411   0.042055  10.500000   0.033730   0.066980 =
         0.068030  -0.002070   0.005950   0.008570
AFIX 43
H21   2   0.965209   0.578527   0.051596  10.500000  -1.200000
AFIX 0
C18   1   0.868302   0.631915   0.052611  10.500000   0.029660   0.052400 =
         0.051710  -0.008440  -0.002590   0.009720
AFIX 43
H22   2   0.886626   0.683280   0.070849  10.500000  -1.200000
PART 0
AFIX 0
C19   1   0.662244   0.694686  -0.013967  11.000000   0.029850   0.030380 =
         0.029360  -0.005450  -0.002510   0.006790
C20   1   0.663167   0.744710  -0.073732  11.000000   0.047080   0.039590 =
         0.042960  -0.002000   0.008430   0.001800
AFIX 43
H23   2   0.701422   0.782064  -0.076424  11.000000  -1.200000
AFIX 0
C21   1   0.607613   0.739496  -0.129411  11.000000   0.063950   0.056000 =
         0.027810   0.001370  -0.002940   0.013590
AFIX 43
H24   2   0.608672   0.772700  -0.170289  11.000000  -1.200000
AFIX 0
C22   1   0.551177   0.686316  -0.125310  11.000000   0.058070   0.049590 =
         0.042750  -0.014700  -0.021100   0.016690
AFIX 43
H25   2   0.512967   0.683897  -0.162734  11.000000  -1.200000
AFIX 0
C23   1   0.550620   0.636939  -0.066798  11.000000   0.038560   0.034410 =
         0.063260  -0.012900  -0.010450  -0.003460
AFIX 43
H26   2   0.512269   0.599568  -0.064662  11.000000  -1.200000
AFIX 0
C24   1   0.604979   0.640690  -0.010885  11.000000   0.045180   0.025680 =
         0.046800  -0.002410  -0.007420  -0.004950
AFIX 43
H27   2   0.603387   0.606700   0.029443  11.000000  -1.200000
AFIX 0
C25   1   0.512895   0.737708   0.322014  11.000000   0.047850   0.028740 =
         0.030990   0.006620   0.010420   0.006670
C26   1   0.461916   0.678684   0.332240  11.000000   0.054480   0.042030 =
         0.042560   0.003680   0.014760  -0.000510
AFIX 43
H28   2   0.439941   0.647209   0.293436  11.000000  -1.200000
AFIX 0
C27   1   0.443087   0.665801   0.399912  11.000000   0.077940   0.042760 =
         0.058570   0.009960   0.036380  -0.001050
AFIX 43
H29   2   0.407062   0.626926   0.406905  11.000000  -1.200000
AFIX 0
C28   1   0.476945   0.709671   0.456474  11.000000   0.129360   0.052860 =
         0.040440   0.005300   0.037540   0.006550
AFIX 43
H30   2   0.464895   0.700183   0.502601  11.000000  -1.200000
AFIX 0
C29   1   0.528111   0.767114   0.446155  11.000000   0.138390   0.065560 =
         0.029090  -0.004290   0.008980  -0.019900
AFIX 43
H31   2   0.551170   0.797320   0.485223  11.000000  -1.200000
AFIX 0
C30   1   0.546152   0.781137   0.379421  11.000000   0.087200   0.050770 =
         0.034680   0.002870   0.006270  -0.018960
AFIX 43
H32   2   0.581634   0.820862   0.372828  11.000000  -1.200000
AFIX 0
C31   1   0.472701   0.712821   0.169582  11.000000   0.026170   0.027150 =
         0.031800   0.002440   0.009170  -0.002550
C32   1   0.481310   0.633716   0.143793  11.000000   0.045650   0.031580 =
         0.049340   0.002360  -0.004950  -0.001560
AFIX 43
H33   2   0.520239   0.600713   0.163813  11.000000  -1.200000
AFIX 0
C33   1   0.433778   0.602777   0.089373  11.000000   0.051950   0.034910 =
         0.061460  -0.009680   0.003330  -0.005130
AFIX 43
H34   2   0.440055   0.548277   0.072828  11.000000  -1.200000
AFIX 0
C34   1   0.377885   0.648995   0.058839  11.000000   0.048350   0.061010 =
         0.043400  -0.005840  -0.003710  -0.008750
AFIX 43
H35   2   0.346385   0.627446   0.020441  11.000000  -1.200000
AFIX 0
C35   1   0.367457   0.727200   0.084120  11.000000   0.033520   0.061660 =
         0.048250  -0.002140  -0.003140   0.009010
AFIX 43
H36   2   0.327662   0.759055   0.064404  11.000000  -1.200000
AFIX 0
C36   1   0.414964   0.758957   0.138071  11.000000   0.034510   0.037650 =
         0.036810  -0.004320   0.001640   0.004430
AFIX 43
H37   2   0.408263   0.813546   0.154204  11.000000  -1.200000
AFIX 0
C37   1   0.806198   1.033571   0.017624  11.000000   0.022740   0.037470 =
         0.032550   0.005210   0.011170   0.006360
C38   1   0.774749   1.001253  -0.045653  11.000000   0.034280   0.064380 =
         0.034010   0.008520   0.002360   0.002880
AFIX 43
H38   2   0.761131   0.944762  -0.048127  11.000000  -1.200000
AFIX 0
C39   1   0.762714   1.050073  -0.105751  11.000000   0.042880   0.092230 =
         0.034580   0.010210   0.005560   0.015540
AFIX 43
H39   2   0.740533   1.027698  -0.149075  11.000000  -1.200000
AFIX 0
C40   1   0.783572   1.131660  -0.101357  11.000000   0.057970   0.077420 =
         0.052760   0.029670   0.018060   0.033690
AFIX 43
H40   2   0.776304   1.165504  -0.142296  11.000000  -1.200000
AFIX 0
C41   1   0.814485   1.164482  -0.039097  11.000000   0.063130   0.048620 =
         0.061830   0.020390   0.027590   0.018660
AFIX 43
H41   2   0.827599   1.221133  -0.036660  11.000000  -1.200000
AFIX 0
C42   1   0.826835   1.115147   0.020817  11.000000   0.042530   0.041860 =
         0.045490   0.004170   0.018730   0.012590
AFIX 43
H42   2   0.849474   1.137683   0.063889  11.000000  -1.200000
AFIX 0
C43   1   0.912513   0.970752   0.129252  11.000000   0.028440   0.019010 =
         0.033360  -0.001620   0.004930   0.000790
C44   1   0.961713   0.958458   0.081254  11.000000   0.034760   0.040120 =
         0.028840   0.001330   0.005470   0.004460
AFIX 43
H43   2   0.945688   0.956644   0.032037  11.000000  -1.200000
AFIX 0
C45   1   1.033910   0.948883   0.105170  11.000000   0.030160   0.044200 =
         0.047260   0.008380   0.015570   0.004610
AFIX 43
H44   2   1.066633   0.940075   0.072112  11.000000  -1.200000
AFIX 0
C46   1   1.058308   0.952050   0.176151  11.000000   0.023460   0.038300 =
         0.050760   0.004250   0.002870  -0.000450
AFIX 43
H45   2   1.107633   0.945469   0.192047  11.000000  -1.200000
AFIX 0
C47   1   1.010791   0.964830   0.224132  11.000000   0.035420   0.038510 =
         0.034480  -0.001060   0.002220  -0.003590
AFIX 43
H46   2   1.027611   0.967909   0.273135  11.000000  -1.200000
AFIX 0
C48   1   0.937663   0.973322   0.200967  11.000000   0.029850   0.030040 =
         0.037090   0.000210   0.010490   0.000380
AFIX 43
H47   2   0.905195   0.980865   0.234471  11.000000  -1.200000
AFIX 0
C49   1   0.514087   1.071660   0.111821  11.000000   0.025420   0.026730 =
         0.028510  -0.000740   0.007890   0.005590
C50   1   0.537780   1.137638   0.073281  11.000000   0.035040   0.026810 =
         0.042070   0.001840   0.010820   0.003390
AFIX 43
H48   2   0.580352   1.166403   0.090024  11.000000  -1.200000
AFIX 0
C51   1   0.497197   1.160143   0.009502  11.000000   0.056360   0.039180 =
         0.036330   0.012070   0.012150   0.014310
AFIX 43
H49   2   0.512300   1.205008  -0.016992  11.000000  -1.200000
AFIX 0
C52   1   0.435955   1.118330  -0.015257  11.000000   0.041250   0.051780 =
         0.031940  -0.001720   0.001020   0.021240
AFIX 43
H50   2   0.409307   1.134036  -0.058799  11.000000  -1.200000
AFIX 0
C53   1   0.412997   1.053366   0.023111  11.000000   0.039140   0.046130 =
         0.035500  -0.006070  -0.002860   0.001400
AFIX 43
H51   2   0.370152   1.025124   0.006380  11.000000  -1.200000
AFIX 0
C54   1   0.452186   1.029792   0.085340  11.000000   0.032700   0.030640 =
         0.039010   0.003240   0.003010   0.001650
AFIX 43
H52   2   0.436825   0.984158   0.110767  11.000000  -1.200000
AFIX 0
C55   1   0.520096   1.103644   0.259627  11.000000   0.033660   0.034840 =
         0.027790  -0.002210   0.005110   0.007720
C56   1   0.543369   1.183465   0.274622  11.000000   0.062180   0.037250 =
         0.041020  -0.000490   0.012970   0.008540
AFIX 43
H53   2   0.583262   1.204591   0.254868  11.000000  -1.200000
AFIX 0
C57   1   0.508361   1.232199   0.318389  11.000000   0.086660   0.042720 =
         0.047790  -0.007980   0.017270   0.014370
AFIX 43
H54   2   0.524563   1.286875   0.328895  11.000000  -1.200000
AFIX 0
C58   1   0.450971   1.202939   0.346661  11.000000   0.089160   0.067120 =
         0.050720  -0.002190   0.027270   0.035560
AFIX 43
H55   2   0.427164   1.237575   0.376270  11.000000  -1.200000
AFIX 0
C59   1   0.427111   1.124094   0.332926  11.000000   0.065550   0.083770 =
         0.065190   0.002250   0.037290   0.013330
AFIX 43
H56   2   0.386946   1.104010   0.352842  11.000000  -1.200000
AFIX 0
C60   1   0.462424   1.073224   0.289234  11.000000   0.051410   0.051010 =
         0.062800  -0.004890   0.031090  -0.003260
AFIX 43
H57   2   0.446808   1.018083   0.279998  11.000000  -1.200000
AFIX 0
Ni1   5   0.794938   0.859820   0.340815  11.000000   0.034270   0.033660 =
         0.029640   0.001910  -0.002680  -0.004480
Cl1   7   0.817980   0.817473   0.233475  11.000000   0.070270   0.047010 =
         0.030890  -0.004470   0.004170  -0.007410
Cl2   7   0.685526   0.916716   0.320208  11.000000   0.037290   0.079010 =
         0.066030   0.017430  -0.012130   0.007050
Cl3   7   0.876040   0.960274   0.375965  11.000000   0.034280   0.034050 =
         0.043660  -0.006000   0.001130  -0.004070
Cl4   7   0.778986   0.745352   0.402364  11.000000   0.062740   0.042370 =
         0.047370   0.010950   0.007700  -0.006020
O1    3   0.230566   0.492763   0.215062  11.000000   0.106100   0.114250 =
         0.080240  -0.000670   0.030880  -0.022470
C61   1   0.275677   0.554636   0.200086  11.000000   0.062660   0.172380 =
         0.137740   0.067840   0.002310  -0.016620
AFIX 23
H58   2   0.264302   0.570243   0.149760  11.000000  -1.200000
H59   2   0.325214   0.533691   0.207224  11.000000  -1.200000
AFIX 0
C62   1   0.270972   0.628803   0.244304  11.000000   0.128010   0.147200 =
         0.220180   0.031590  -0.049570  -0.081910
AFIX 33
H60   2   0.304062   0.670942   0.231231  11.000000  -1.500000
H61   2   0.283472   0.614151   0.294162  11.000000  -1.500000
H62   2   0.222262   0.650517   0.236852  11.000000  -1.500000
AFIX 0
C63   1   0.233396   0.418912   0.175631  11.000000   0.190560   0.113860 =
         0.074920  -0.009590   0.028700   0.044090
AFIX 23
H63   2   0.279806   0.391205   0.188883  11.000000  -1.200000
H64   2   0.228624   0.431855   0.124557  11.000000  -1.200000
AFIX 0
C64   1   0.174340   0.363206   0.190491  11.000000   0.280980   0.104880 =
         0.133760  -0.022220   0.023070  -0.073610
AFIX 33
H65   2   0.176395   0.311830   0.163701  11.000000  -1.500000
H66   2   0.128520   0.390529   0.176427  11.000000  -1.500000
H67   2   0.179308   0.350663   0.241107  11.000000  -1.500000
AFIX 0
HKLF 4 1 1 0 0 0 1 0 0 0 1
;
data_global
_journal_date_recd_electronic     2013-04-30
_journal_date_accepted     2013-05-16
_journal_name_full     'Acta Crystallographica, Section E'
_journal_year     2013
_journal_volume     69
_journal_issue      6
_journal_page_first     m339
_journal_page_last     m339
_journal_paper_category     QM
_journal_paper_doi     10.1107/S1600536813013470
_journal_coeditor_code     GK2571
_publ_contact_author_name
;
Asako Igashira-Kamiyama
;
_publ_contact_author_address
;
Department of Chemistry, Graduate School of Science, Osaka University,
Toyonaka, Osaka 560-0043, Japan
;
_publ_contact_author_email     'igashira@chem.sci.osaka-u.ac.jp'
_publ_contact_author_fax     '+81-6-6850-5765'
_publ_contact_author_phone     '+81-6-6850-5765'
_publ_section_title
;
Bis[\m-1,3-bis(diphenylphosphanyl)propane-\k^2^<i>P</i>:<i>P</i>']digold(I)
tetrachloridonickelate(II) diethyl ether monosolvate
;
loop_
    _publ_author_name
    _publ_author_footnote
    _publ_author_address
    'Igashira-Kamiyama, Asako' .
;
Department of Chemistry, Graduate School of Science, Osaka University,
Toyonaka, Osaka 560-0043, Japan
;
    'Itai, Takuma' .
;
Department of Chemistry, Graduate School of Science, Osaka University,
Toyonaka, Osaka 560-0043, Japan
;
    'Arai, Yuka' .
;
Department of Chemistry, Graduate School of Science, Osaka University,
Toyonaka, Osaka 560-0043, Japan
;
    'Konno, Takumi' .
;
Department of Chemistry, Graduate School of Science, Osaka University,
Toyonaka, Osaka 560-0043, Japan
;
