# Supplementary material for: Bis[μ-1,3-bis­(di­phenyl­phosphan­yl)propane-κ2 P:P′]digold(I) tetra­chloridonickelate(II) diethyl ether monosolvate
Source: Acta Crystallogr Sect E Struct Rep Online. 2013 May 22;69(Pt 6):m339. doi: 10.1107/S1600536813013470 (PMC3684897; doi:10.1107/S1600536813013470)
Supplement: Supplementary file 2 [file e-69-0m339-Isup2.hkl]

# 
# h,k,l, Fc-squared, Fo-squared, sigma(Fo-squared) and status flag 
# 
data_I
_shelx_title ' ' 
_shelx_refln_list_code          4 
_shelx_F_calc_maximum      775.02 
_exptl_crystal_F_000      2928.00 
_reflns_d_resolution_high  0.7700 
 
loop_ 
 _symmetry_equiv_pos_as_xyz 
 'x, y, z' 
 '-x+1/2, y+1/2, -z+1/2' 
 '-x, -y, -z' 
 'x-1/2, -y-1/2, z-1/2' 
 
_cell_length_a    18.9290 
_cell_length_b    16.1945 
_cell_length_c    19.0895 
_cell_angle_alpha  90.000 
_cell_angle_beta   97.368 
_cell_angle_gamma  90.000 
 
_shelx_F_squared_multiplier     1.000 
 
loop_ 
 _refln_index_h 
 _refln_index_k 
 _refln_index_l 
 _refln_F_squared_calc 
 _refln_F_squared_meas 
 _refln_F_squared_sigma 
 _refln_observed_status 
   4   0   0   322281.78   349390.19   7529.26 o 
   6   0   0    24778.80    24832.00    336.46 o 
   8   0   0   131420.22   138518.66   2341.15 o 
  10   0   0    13573.84    13945.05    208.90 o 
  12   0   0   141077.97   139414.84   2562.74 o 
  14   0   0     2318.18     2436.39    221.40 o 
  16   0   0     2890.50     2817.51    336.95 o 
  18   0   0    35822.57    36045.36    880.99 o 
  20   0   0       65.71     -248.51    511.33 o 
  22   0   0    13140.64    14087.57   1025.94 o 
  24   0   0        7.51      403.46    692.21 o 
   3   1   0   114298.38   127450.92   1126.61 o 
   4   1   0   183631.47   190830.86   2030.95 o 
   5   1   0    39274.94    40573.38    322.86 o 
   6   1   0    14028.64    14204.55    123.14 o 
   7   1   0     1870.07     2131.47     56.01 o 
   8   1   0   129033.63   126128.00   2277.88 o 
   9   1   0   136540.05   135361.70   2934.98 o 
  10   1   0    38763.29    38535.38    398.08 o 
  11   1   0      582.83      669.08     94.53 o 
  12   1   0     1880.26     1959.97    108.99 o 
  13   1   0     9846.59     9717.98    218.90 o 
  14   1   0    13082.04    13826.16    259.43 o 
  15   1   0      404.34      388.83    157.97 o 
  16   1   0    16905.88    16245.57    326.99 o 
  17   1   0     2029.87     2219.52    273.71 o 
  18   1   0       92.41      359.59    221.54 o 
  19   1   0     4202.53     4352.92    987.36 o 
  20   1   0     5162.03     5353.54    551.56 o 
  21   1   0    10485.96    14012.07   4592.16 o 
  22   1   0     8775.74     8425.19    603.71 o 
  23   1   0      190.19     1082.41    460.05 o 
  24   1   0     1142.70     1766.29   1146.03 o 
   2   2   0    10789.45    12154.62     79.53 o 
   3   2   0     1664.15     1561.09     33.52 o 
   4   2   0    15799.18    16640.32    103.84 o 
   5   2   0   151907.83   158100.36   1590.23 o 
   6   2   0     3424.96     3617.12     98.76 o 
   7   2   0    44048.17    44172.34    329.35 o 
   8   2   0    19119.11    20887.29    224.79 o 
   9   2   0     4040.42     4380.47     99.84 o 
  10   2   0     4531.84     4468.12     90.54 o 
  11   2   0     8737.00     8278.81    159.87 o 
  12   2   0     1164.18     1201.86     96.97 o 
  13   2   0    66086.70    66774.89    792.29 o 
  14   2   0     5784.22     6018.67    158.24 o 
  15   2   0     1147.29     1389.73    151.51 o 
  16   2   0    22615.47    20946.14    400.25 o 
  17   2   0    26202.44    25381.97    698.95 o 
  18   2   0      156.61      670.76    241.46 o 
  19   2   0     1381.17     1533.85    324.87 o 
  20   2   0     2204.70     2360.05    588.96 o 
  21   2   0     2051.39     2319.08    502.15 o 
  22   2   0      123.72     1064.33    555.14 o 
  23   2   0     2854.34     3747.51    523.05 o 
  24   2   0      345.04     1711.24    806.41 o 
   1   3   0     1154.04     1062.17     55.13 o 
   2   3   0      545.57      645.24     34.18 o 
   3   3   0   136111.84   143486.27   1320.55 o 
   4   3   0    45294.34    45936.44    295.07 o 
   5   3   0   100534.73   101227.78    859.02 o 
   6   3   0    47758.86    49342.81    349.46 o 
   7   3   0    80190.41    79413.10    688.20 o 
   8   3   0     7331.48     6455.96    104.59 o 
   9   3   0    75992.81    76167.38    832.01 o 
  10   3   0     3978.87     4082.86    218.32 o 
  11   3   0    13439.13    13279.67    258.37 o 
  12   3   0     3992.34     4143.38    125.21 o 
  13   3   0    14958.84    15491.67    365.57 o 
  14   3   0    13598.04    13919.86    424.40 o 
  15   3   0      884.10      692.10    152.61 o 
  16   3   0    12420.13    12376.44    334.32 o 
  17   3   0     1222.40     1486.59    185.82 o 
  18   3   0     2862.32     2692.82    198.23 o 
  19   3   0     2504.12     4436.77   1338.37 o 
  20   3   0      397.86      660.83    310.91 o 
  21   3   0     6477.50     7797.91    673.11 o 
  22   3   0     1131.02     1180.57    463.66 o 
  23   3   0      515.83     1144.56    570.21 o 
  24   3   0     3982.11     3969.10    647.27 o 
   0   4   0    44067.61    45514.30    364.06 o 
   1   4   0    15469.93    16425.45    141.09 o 
   2   4   0      604.77      612.12     41.92 o 
   3   4   0   110635.83   119531.49   1340.23 o 
   4   4   0    20864.06    21738.82    169.86 o 
   5   4   0     6277.06     6509.67     82.89 o 
   6   4   0     4388.97     4468.30    135.67 o 
   7   4   0     5531.47     5547.77     71.22 o 
   8   4   0    39931.50    39975.11    426.83 o 
   9   4   0     2365.61     2107.84     82.79 o 
  10   4   0     1377.73     1586.23    102.28 o 
  11   4   0    14539.65    14999.04    217.34 o 
  12   4   0    32980.75    33148.01    622.68 o 
  13   4   0     2535.56     2502.87    134.94 o 
  14   4   0     4666.28     4712.96    178.03 o 
  15   4   0    52151.82    53029.94    889.23 o 
  16   4   0     1167.61     1855.58    197.68 o 
  17   4   0     1978.57     2463.79    180.22 o 
  18   4   0     8867.64     8757.82    386.82 o 
  19   4   0     8327.55     8559.36    388.47 o 
  20   4   0     3205.90     3269.19    340.35 o 
  21   4   0      532.29     1211.85    417.47 o 
  22   4   0      995.57      825.13    532.01 o 
  23   4   0       82.72      927.59    448.23 o 
   1   5   0   142764.41   153969.78   1687.65 o 
   2   5   0    11052.09    10895.23     99.41 o 
   3   5   0      843.75     1155.15     74.48 o 
   4   5   0    30985.51    31826.92    198.11 o 
   5   5   0    25547.05    26717.88    304.31 o 
   6   5   0    83840.73    84456.05    879.92 o 
   7   5   0    34096.27    35618.19    408.34 o 
   8   5   0    12199.88    11947.05    134.66 o 
   9   5   0    10763.15    10640.92    182.89 o 
  10   5   0    37308.68    38222.64    539.14 o 
  11   5   0    41444.26    41449.12    468.17 o 
  12   5   0     2917.02     2827.59    167.90 o 
  13   5   0     2140.05     2326.58    133.91 o 
  14   5   0     1886.77     2036.67    211.13 o 
  15   5   0     1373.47     1905.13    314.27 o 
  16   5   0       19.31      514.37    201.28 o 
  17   5   0     6418.84     6610.76    321.43 o 
  18   5   0     6030.97     6074.57    445.16 o 
  19   5   0     2269.29     2427.56    387.24 o 
  20   5   0      522.60      741.65    279.86 o 
  21   5   0     2902.08     3295.21    562.91 o 
  22   5   0     2335.92     2498.02    452.79 o 
  23   5   0     3122.28     3365.90    635.14 o 
   0   6   0     4695.67     4717.76     97.42 o 
   1   6   0    12403.07    13125.14    105.17 o 
   2   6   0   240130.14   256968.36   4081.41 o 
   3   6   0     1178.26     1400.05     64.96 o 
   4   6   0    10058.85    10846.65     86.58 o 
   5   6   0    57424.47    58071.75    457.49 o 
   6   6   0     2342.12     2584.17    105.25 o 
   7   6   0      413.81      609.29     65.90 o 
   8   6   0     8748.40     8585.69    173.86 o 
   9   6   0       35.00      139.85     71.83 o 
  10   6   0    53906.27    54839.97    875.39 o 
  11   6   0     4455.58     4671.94    124.14 o 
  12   6   0      494.73      773.16    121.80 o 
  13   6   0    13429.97    12653.19    236.74 o 
  14   6   0    24073.62    24130.18    362.03 o 
  15   6   0      187.61      393.20    160.39 o 
  16   6   0    10278.88    10678.04    556.23 o 
  17   6   0     2299.95     2343.03    251.32 o 
  18   6   0     1782.47     1750.42    291.73 o 
  19   6   0       23.89       67.15    352.46 o 
  20   6   0    12026.03    13100.72    481.69 o 
  21   6   0     4492.12     4561.93   1324.03 o 
  22   6   0      133.58      769.33    527.36 o 
  23   6   0     1008.58     2155.13    464.05 o 
   1   7   0    25086.77    25073.04    171.21 o 
   2   7   0   105115.91   108822.45   1276.20 o 
   3   7   0     2766.80     2483.90     83.34 o 
   4   7   0    13436.70    14482.50    224.37 o 
   5   7   0    36375.42    35925.61    353.84 o 
   6   7   0   113050.73   114937.11   1260.13 o 
   7   7   0    62813.88    63510.16    822.19 o 
   8   7   0     1741.47     1831.70    104.74 o 
   9   7   0     2309.34     2561.28    106.22 o 
  10   7   0     4691.05     4823.15    180.26 o 
  11   7   0     8926.50     8809.92    224.42 o 
  12   7   0    16150.19    16507.25    272.70 o 
  13   7   0      222.13      162.24    214.06 o 
  14   7   0    15350.70    14782.95    268.36 o 
  15   7   0      123.86      134.73    205.17 o 
  16   7   0    19909.47    19474.05    453.48 o 
  17   7   0      396.69     1522.52    323.90 o 
  18   7   0     2131.78     3577.57   1312.20 o 
  19   7   0     4757.92     4896.08    332.43 o 
  20   7   0      558.99      685.81    398.07 o 
  21   7   0       82.40     3478.29   2584.38 o 
  22   7   0      686.53     1000.24    416.57 o 
   0   8   0      617.13      763.67     78.16 o 
   1   8   0    39408.67    39048.96    314.16 o 
   2   8   0     8616.84     8882.52    137.70 o 
   3   8   0   121290.95   119939.13   1743.18 o 
   4   8   0      426.65      472.43     91.62 o 
   5   8   0    28081.21    28759.54    405.18 o 
   6   8   0       86.18      258.61    197.54 o 
   7   8   0    59230.26    59405.56    892.53 o 
   8   8   0     1248.15     1419.84     81.83 o 
   9   8   0     7069.44     6977.17    174.46 o 
  10   8   0      226.73      310.43     75.90 o 
  11   8   0    16876.84    16425.64    294.98 o 
  12   8   0     1976.95     2315.67    153.47 o 
  13   8   0      654.04     1027.09    156.43 o 
  14   8   0      523.53      960.92    253.63 o 
  15   8   0    46095.86    46018.14    704.18 o 
  16   8   0       78.46      198.34    169.15 o 
  17   8   0       11.82      483.03    362.13 o 
  18   8   0      372.94      389.49    273.84 o 
  19   8   0    10305.35    10681.49    432.03 o 
  20   8   0     2367.19     2561.51    377.55 o 
  21   8   0     4413.72     4122.16    631.86 o 
  22   8   0       33.93     1084.94    730.35 o 
   1   9   0    55817.32    54874.73    481.76 o 
   2   9   0    30311.68    29803.48    341.51 o 
   3   9   0      546.81      719.91    109.04 o 
   4   9   0      182.47      321.39     99.48 o 
   5   9   0    33816.18    33550.48    518.98 o 
   6   9   0    31329.68    30573.59    543.77 o 
   7   9   0    72408.16    72373.39    752.42 o 
   8   9   0     2712.87     2757.86    162.74 o 
   9   9   0      614.38      817.83     89.67 o 
  10   9   0      578.34      640.39     86.48 o 
  11   9   0    51903.26    53444.41   1151.37 o 
  12   9   0     6447.03     6196.08    183.57 o 
  13   9   0     2765.81     2872.44    214.73 o 
  14   9   0    11430.79    11726.90    463.36 o 
  15   9   0     1405.74     1696.25    248.64 o 
  16   9   0     3002.30     2932.59    360.44 o 
  17   9   0      706.93      758.57    293.10 o 
  18   9   0       76.62      238.41    269.33 o 
  19   9   0     6274.52     7974.80    686.51 o 
  20   9   0       69.97      932.97   1045.01 o 
  21   9   0        0.71      104.79    618.16 o 
  22   9   0      330.41     -493.45    760.15 o 
   0  10   0     5348.94     5018.39    132.29 o 
   1  10   0    20976.05    21283.67    487.18 o 
   2  10   0    51510.01    50155.57    806.09 o 
   3  10   0    24413.93    24413.46    367.00 o 
   4  10   0      611.89      804.10    228.25 o 
   5  10   0     4730.28     4605.48    202.47 o 
   6  10   0        6.06      141.53    192.16 o 
   7  10   0     1743.89     1863.24    166.42 o 
   8  10   0    10808.72    10792.24    111.39 o 
   9  10   0     1109.55     1139.31     76.20 o 
  10  10   0    36010.59    36115.37    475.46 o 
  11  10   0      477.09      703.08    141.76 o 
  12  10   0      269.67      471.96    152.88 o 
  13  10   0     5255.31     5366.79    298.58 o 
  14  10   0    13192.08    13179.14    675.12 o 
  15  10   0     4457.33     4894.66    468.42 o 
  16  10   0     6235.30     6444.37    475.23 o 
  17  10   0     5176.00     5290.13    478.82 o 
  18  10   0      233.83      593.35    408.22 o 
  19  10   0     3851.25     5002.66   1399.01 o 
  20  10   0     7171.28     6660.05    784.88 o 
  21  10   0      475.53      566.29    626.80 o 
   1  11   0    22749.83    22276.61    287.26 o 
   2  11   0     8370.00     8713.49    152.86 o 
   3  11   0     2927.25     3109.29    135.22 o 
   4  11   0     2127.35     2288.75    161.35 o 
   5  11   0     1046.05     1286.74    217.53 o 
   6  11   0    39647.41    39812.46    696.87 o 
   7  11   0      108.74     -117.45    417.41 o 
   8  11   0    16249.78    15876.61    480.96 o 
   9  11   0     9108.14     9136.05    283.01 o 
  10  11   0    21254.69    20571.49    287.63 o 
  11  11   0     1602.55     1442.40    153.85 o 
  12  11   0    29730.30    29420.71    658.99 o 
  13  11   0    12142.46    12309.85    441.51 o 
  14  11   0      731.44     1736.79   1093.73 o 
  15  11   0      680.59      920.11    840.45 o 
  16  11   0     4705.44     4465.47    992.87 o 
  17  11   0     1291.67     3367.08   1510.01 o 
  18  11   0     1522.05     1010.52    532.51 o 
  19  11   0     1049.62     1812.32    483.61 o 
  20  11   0     1521.08     1508.11    499.35 o 
   0  12   0    15326.96    14690.50    161.00 o 
   1  12   0      495.18      749.40    120.47 o 
   2  12   0    11203.78    10967.62    179.93 o 
   3  12   0    32351.48    32443.94    416.11 o 
   4  12   0    17667.51    17767.30    375.05 o 
   5  12   0     6274.69     5898.68    258.71 o 
   6  12   0     1958.58     1868.01    182.85 o 
   7  12   0    13831.32    14125.70    370.17 o 
   8  12   0      859.14      706.13    192.69 o 
   9  12   0      365.41      275.11    270.38 o 
  10  12   0      430.15       68.67    248.27 o 
  11  12   0     5220.88     4943.25    276.07 o 
  12  12   0     6009.28     6402.56    421.87 o 
  13  12   0     2442.21     2205.47    263.81 o 
  14  12   0     4338.54     4353.49    297.19 o 
  15  12   0     9749.65     9526.87    557.15 o 
  16  12   0    10901.36    12132.19    775.64 o 
  17  12   0     2028.07     1800.86    516.25 o 
  18  12   0     6359.86     6246.48    898.71 o 
  19  12   0      229.01      544.51    557.27 o 
  20  12   0      381.81     1854.74   1708.17 o 
   1  13   0       94.95       70.91    146.79 o 
   2  13   0     1375.26     1460.41    235.48 o 
   3  13   0       13.29      227.51    135.44 o 
   4  13   0    30276.91    30932.15    811.68 o 
   5  13   0      620.82      748.68    213.80 o 
   6  13   0     2189.66     2200.71    273.52 o 
   7  13   0    13144.27    12673.63    439.24 o 
   8  13   0    34937.05    34235.88    756.61 o 
   9  13   0     1257.23     1492.56    311.84 o 
  10  13   0     2919.90     3166.98    299.66 o 
  11  13   0     9015.50     8825.30    395.28 o 
  12  13   0      610.85     1355.24    286.92 o 
  13  13   0     1400.51     2376.85    386.33 o 
  14  13   0    16361.00    16768.64   1657.36 o 
  15  13   0      272.09      -89.26    387.32 o 
  16  13   0     1437.00     2679.23    459.10 o 
  17  13   0      128.32      497.96    737.20 o 
  18  13   0     2384.87     4032.13   1827.51 o 
  19  13   0     3092.61     3546.59    800.82 o 
   0  14   0    44660.76    44907.88   2171.38 o 
   1  14   0    24304.96    23240.65    545.50 o 
   2  14   0     4794.05     4728.39    378.76 o 
   3  14   0       57.92       96.23    128.77 o 
   4  14   0     2692.21     3312.35    242.91 o 
   5  14   0    30958.01    30338.79    680.09 o 
   6  14   0     2053.18     2460.56    214.17 o 
   7  14   0     3686.26     4590.33    349.88 o 
   8  14   0    13654.15    12829.17    444.32 o 
   9  14   0     1196.17     1316.29    238.18 o 
  10  14   0     7947.96     7758.14    383.49 o 
  11  14   0       97.79      504.15    248.62 o 
  12  14   0     5889.21     5741.77    425.27 o 
  13  14   0    10250.02     9582.26    591.06 o 
  14  14   0       89.63       74.86    432.28 o 
  15  14   0      522.81     3843.04   1425.09 o 
  16  14   0      201.27     1141.74    721.49 o 
  17  14   0     9139.02     9982.78    802.92 o 
  18  14   0     5073.00     5273.55    716.49 o 
   1  15   0    10050.00    10947.88    516.94 o 
   2  15   0      140.65     1870.19    552.24 o 
   3  15   0    26384.62    25265.46    955.79 o 
   4  15   0       28.02      648.70    251.79 o 
   5  15   0     2929.89     3147.03    255.43 o 
   6  15   0       69.78      136.11    243.10 o 
   7  15   0      147.53      796.02    306.78 o 
   8  15   0       12.60      165.28    273.84 o 
   9  15   0    28341.56    28115.20    671.62 o 
  10  15   0       85.31      579.71    270.42 o 
  11  15   0     2456.61     2159.56    400.38 o 
  12  15   0       42.06      537.55    308.89 o 
  13  15   0     7180.52     7591.62    552.00 o 
  14  15   0      525.74      899.36    427.42 o 
  15  15   0       31.19      592.64    442.34 o 
  16  15   0      155.06     -314.19    458.95 o 
  17  15   0     1084.12     1207.54    511.96 o 
   0  16   0    29809.41    28752.04   1864.46 o 
   1  16   0     7311.70     6550.32    487.73 o 
   2  16   0     1261.58      797.99    369.27 o 
   3  16   0       18.66      118.41    588.36 o 
   4  16   0     3274.76     3661.51    536.10 o 
   5  16   0     9310.72     8620.25   1059.02 o 
   6  16   0     2280.65     1940.83    510.84 o 
   7  16   0       75.45      733.28    500.36 o 
   8  16   0     4523.00     4799.92    397.40 o 
   9  16   0     2631.41     3349.12    561.85 o 
  10  16   0     3187.03     3556.62    316.95 o 
  11  16   0       68.76     -132.55    392.69 o 
  12  16   0     6347.38     6441.76    455.81 o 
  13  16   0     3219.24     6776.66   2155.43 o 
  14  16   0      130.87      902.85    562.81 o 
  15  16   0       76.78      523.26    576.95 o 
   1  17   0      193.67     1168.77    497.09 o 
   2  17   0      281.03     1045.98    404.85 o 
   3  17   0      251.96      635.22    509.25 o 
   4  17   0     9868.94     9263.50    584.89 o 
   5  17   0      117.73      567.79    410.23 o 
   6  17   0     1028.60      882.58    538.00 o 
   7  17   0     1005.94      873.06    432.71 o 
   8  17   0    10940.95    10440.89    649.43 o 
   9  17   0     1282.13     1812.96    456.58 o 
  10  17   0     3874.22     3985.91    627.99 o 
  11  17   0     1701.42     2809.90   1062.59 o 
  12  17   0      813.21     1431.79   1290.85 o 
  13  17   0       13.71       61.09   1235.12 o 
  14  17   0     5548.24     5759.79    859.74 o 
   0  18   0      846.93     1119.81    989.89 o 
   1  18   0     2041.29     1944.17    508.20 o 
   2  18   0      500.51     1818.20    456.95 o 
   3  18   0     3726.29     3935.42    618.25 o 
   4  18   0     2368.94     3350.85    572.57 o 
   5  18   0     4073.79     4395.43    534.82 o 
   6  18   0     1213.48     1286.38    539.14 o 
   7  18   0     2451.45     3061.27    836.88 o 
   8  18   0      215.08     1069.14    452.99 o 
   9  18   0      694.84     1173.93    855.65 o 
  10  18   0       41.53     1183.60    470.71 o 
  11  18   0       21.79     1155.27    823.02 o 
  12  18   0     1521.15     2742.60    933.27 o 
   1  19   0     2150.24     3043.63    624.56 o 
   2  19   0      788.47     1212.92    488.93 o 
   3  19   0     1366.51     1443.03    564.97 o 
   4  19   0      464.15      465.34    578.64 o 
   5  19   0      661.33     2201.46    805.58 o 
   6  19   0     6620.57     7256.50    638.54 o 
   7  19   0       61.26     1032.66    491.56 o 
   8  19   0       40.23      -18.32    544.15 o 
   9  19   0     6514.13     6895.88    655.70 o 
  10  19   0     1621.91     1783.83    681.18 o 
   0  20   0     3074.07     1952.96    786.96 o 
   1  20   0      960.21     1101.94    754.48 o 
   2  20   0     5706.92     7178.58    796.69 o 
   3  20   0     1339.10     2208.16    559.84 o 
   4  20   0      240.76     -433.55    761.34 o 
   5  20   0     2283.26     3371.08    868.91 o 
   6  20   0     1605.00     1427.88    858.22 o 
   7  20   0      795.08      838.66    671.14 o 
   1  21   0     4759.18     5000.00    799.39 o 
 -23   0   1        1.02     1354.32   1021.47 o 
 -21   0   1     2088.37     2691.65    963.07 o 
 -19   0   1      363.19       64.96    457.70 o 
 -17   0   1    10166.12    10245.96    567.05 o 
 -15   0   1     2337.09     2895.91    183.29 o 
 -13   0   1    83770.80    84070.61   1362.43 o 
 -11   0   1    11106.77    11095.80    202.29 o 
  -9   0   1    32931.27    32656.84    388.19 o 
  -7   0   1   293559.72   319391.47   6852.69 o 
  -5   0   1     7008.31     7967.63     91.70 o 
  -3   0   1    65058.91    74538.23    644.18 o 
   3   0   1     6836.54     6732.15     93.95 o 
   5   0   1   268223.09   288222.09   5771.27 o 
   7   0   1    16505.49    15520.22    188.26 o 
   9   0   1    12774.39    12717.62    239.33 o 
  11   0   1     1830.13     2209.87    182.55 o 
  13   0   1    18242.32    18305.55    372.32 o 
  15   0   1    30570.54    29989.99    797.68 o 
  17   0   1    15725.97    14559.98    426.10 o 
  19   0   1      118.51      161.39    542.77 o 
  21   0   1     3095.25     3324.26   1004.19 o 
  23   0   1    14074.27    14206.17   1631.74 o 
 -24   1   1      149.99      241.99    474.54 o 
 -23   1   1     1121.09     1200.00    544.68 o 
 -22   1   1    15702.94    15381.25    757.20 o 
 -21   1   1    12966.14    17617.40   5169.35 o 
 -20   1   1      641.90     2728.27   1477.53 o 
 -19   1   1     3299.27     3505.80    443.27 o 
 -18   1   1     1171.31     1571.59    185.18 o 
 -17   1   1    22763.81    21215.14    405.68 o 
 -16   1   1    22100.69    21884.25    344.35 o 
 -15   1   1     8818.93     8939.38    204.47 o 
 -14   1   1     5903.73     5932.17    156.48 o 
 -13   1   1      507.59      720.01     91.42 o 
 -12   1   1     7693.22     7383.77    152.76 o 
 -11   1   1     4670.24     4363.36    155.66 o 
 -10   1   1    11153.64    10524.88    113.54 o 
  -9   1   1    56237.29    55112.47    559.43 o 
  -8   1   1    20583.31    20841.96    251.68 o 
  -7   1   1    26999.74    28593.85    194.49 o 
  -6   1   1    27951.44    29615.98    203.73 o 
  -5   1   1    87591.95    90563.44    729.55 o 
  -4   1   1   324664.78   345176.78   5179.90 o 
  -3   1   1   120842.23   130735.49   1156.55 o 
   3   1   1    12720.22    14166.35     80.20 o 
   4   1   1    19580.99    19294.71    122.80 o 
   5   1   1       60.54      100.67     37.76 o 
   6   1   1    55066.45    57671.55    551.95 o 
   7   1   1      775.44      823.92     61.11 o 
   8   1   1   124653.74   128240.64   1366.01 o 
   9   1   1    34751.82    33963.16    583.83 o 
  10   1   1      605.38      551.28     84.22 o 
  11   1   1     4321.75     3842.10    143.00 o 
  12   1   1     1187.08     1320.44    110.38 o 
  13   1   1    28728.59    27791.58    365.62 o 
  14   1   1    19892.98    19748.78    338.84 o 
  15   1   1     1299.32     1905.74    164.79 o 
  16   1   1     1943.70     1976.46    206.57 o 
  17   1   1     6023.46     6009.93    255.23 o 
  18   1   1     8536.83     9230.39    294.59 o 
  19   1   1     3247.62     3339.46    237.65 o 
  20   1   1      443.12      957.41    588.57 o 
  21   1   1     1715.67     3012.40   1639.78 o 
  22   1   1      510.84      838.13    755.38 o 
  23   1   1     1004.69     2077.05    591.05 o 
  24   1   1     2628.96     4072.92   1611.62 o 
 -24   2   1     4059.46     3086.85    672.79 o 
 -23   2   1     3166.43     3406.53    515.66 o 
 -22   2   1     1330.31     2541.21   1475.15 o 
 -21   2   1      235.41     1311.91   2126.38 o 
 -20   2   1     6863.22     6708.41    486.09 o 
 -19   2   1     1737.41     2201.36    360.49 o 
 -18   2   1    11106.56    10564.37    337.10 o 
 -17   2   1      713.83     1049.66    196.00 o 
 -16   2   1     1551.96     1497.15    176.84 o 
 -15   2   1     4321.27     4663.39    174.32 o 
 -14   2   1    10982.65    10890.06    204.25 o 
 -13   2   1       59.20      255.56     88.60 o 
 -12   2   1    84608.93    81409.01    923.86 o 
 -11   2   1    22408.84    22730.48    359.83 o 
 -10   2   1     2557.59     2452.27     80.47 o 
  -9   2   1      925.98     1059.19     81.49 o 
  -8   2   1   148913.08   149885.91   1655.37 o 
  -7   2   1     3201.89     3478.66     56.81 o 
  -6   2   1     9744.74    10058.84     98.53 o 
  -5   2   1     5843.27     5828.07     56.71 o 
  -4   2   1     1199.90     1245.14     33.04 o 
  -3   2   1   172195.83   192710.05   2011.39 o 
  -2   2   1    10753.61    11228.72     63.11 o 
   1   2   1     1633.81     1821.84     38.44 o 
   2   2   1     7632.74     7908.65     83.61 o 
   3   2   1    11213.29    12455.95     94.34 o 
   4   2   1    51573.39    52425.39    339.99 o 
   5   2   1     2182.99     2262.37     53.23 o 
   6   2   1    37730.06    40933.93    288.97 o 
   7   2   1     6841.47     6556.96     75.51 o 
   8   2   1    14914.97    14524.23    146.64 o 
   9   2   1     6168.54     6211.56    132.03 o 
  10   2   1    32796.86    33340.31    392.43 o 
  11   2   1       84.58      107.95     82.53 o 
  12   2   1    14110.46    13176.57    233.12 o 
  13   2   1      669.18     1045.82    180.43 o 
  14   2   1    14453.11    14276.40    279.56 o 
  15   2   1    18251.35    17572.28    323.25 o 
  16   2   1     2101.55     2468.34    181.39 o 
  17   2   1     1817.01     1958.88    187.65 o 
  18   2   1     9980.46     9796.90    275.07 o 
  19   2   1     2546.77     2562.65    426.77 o 
  20   2   1     1210.53     1163.98    270.16 o 
  21   2   1     3890.79     4337.04    771.62 o 
  22   2   1    12839.82    12517.68   1517.61 o 
  23   2   1       73.13      433.12    510.14 o 
  24   2   1      210.57     1459.24    568.03 o 
 -24   3   1       37.07      144.88    463.51 o 
 -23   3   1      347.94      338.44    550.91 o 
 -22   3   1     2905.75     3124.43    478.31 o 
 -21   3   1     8526.10    12442.13   1196.54 o 
 -20   3   1    16122.55    14901.52    642.11 o 
 -19   3   1     8209.42     8920.77    515.28 o 
 -18   3   1    12714.24    12396.94    399.87 o 
 -17   3   1    13259.72    13875.10    763.55 o 
 -16   3   1    32509.65    32281.22    495.20 o 
 -15   3   1      214.60      428.77    348.84 o 
 -14   3   1     4510.66     4569.04    134.08 o 
 -13   3   1     1111.83     1294.38    101.09 o 
 -12   3   1     3060.70     2861.01    108.18 o 
 -11   3   1     7449.32     7381.70    115.12 o 
 -10   3   1      324.04      512.50     75.31 o 
  -9   3   1    19990.16    19735.13    168.03 o 
  -8   3   1    67534.22    69391.36    563.88 o 
  -7   3   1    20608.35    20435.28    217.92 o 
  -6   3   1    17890.51    17929.60    172.08 o 
  -5   3   1     6839.61     7407.37     80.58 o 
  -4   3   1   218739.72   235824.34   2879.66 o 
  -3   3   1     3033.61     3530.57     36.88 o 
  -2   3   1    28674.61    28972.46    157.31 o 
  -1   3   1     3575.89     3711.25     65.34 o 
   0   3   1     1696.17     1815.68     33.15 o 
   1   3   1     1423.30     1740.43     47.81 o 
   2   3   1    18474.58    19354.08    111.82 o 
   3   3   1    11515.16    11463.53     84.93 o 
   4   3   1    36331.91    37985.89    238.46 o 
   5   3   1    19544.66    19290.35    162.64 o 
   6   3   1       31.77      136.46     65.63 o 
   7   3   1    21376.75    22443.66    174.51 o 
   8   3   1    19779.73    19445.39    167.80 o 
   9   3   1    29552.85    30464.80    297.47 o 
  10   3   1     5985.71     5917.97    120.70 o 
  11   3   1    11236.59    10848.65    188.97 o 
  12   3   1    12321.65    11716.97    180.91 o 
  13   3   1     8060.96     8194.06    211.35 o 
  14   3   1    25032.04    25176.84    419.21 o 
  15   3   1      184.72      247.51    219.51 o 
  16   3   1     2933.27     3317.10    239.52 o 
  17   3   1     2429.35     2606.61    268.64 o 
  18   3   1    11849.67    12141.96    360.04 o 
  19   3   1     4192.78     4619.20    463.46 o 
  20   3   1      602.47      559.51    266.22 o 
  21   3   1     3286.26     4491.28   1378.01 o 
  22   3   1      525.87     1598.46   1530.57 o 
  23   3   1     3311.97     2598.13    511.28 o 
 -24   4   1      372.84      790.51    491.03 o 
 -23   4   1       11.37     1163.75   1033.99 o 
 -22   4   1     5475.07     5197.26    642.87 o 
 -21   4   1     4027.84     5775.17   2075.72 o 
 -20   4   1      568.83     1800.64    459.25 o 
 -19   4   1      171.22     2172.14   1347.91 o 
 -18   4   1      597.80     1028.29    435.60 o 
 -17   4   1     7402.99     7509.56    280.55 o 
 -16   4   1    21167.88    21065.48    366.30 o 
 -15   4   1      276.65      539.65    144.58 o 
 -14   4   1    29191.50    29521.93    364.18 o 
 -13   4   1    45104.53    45757.19    546.66 o 
 -12   4   1    15690.43    15593.15    338.67 o 
 -11   4   1    10849.09    10963.67    177.96 o 
 -10   4   1   114172.96   111213.40   1411.48 o 
  -9   4   1    19025.45    19292.87    390.02 o 
  -8   4   1    26807.62    28223.01    222.49 o 
  -7   4   1    34169.46    35462.54    383.51 o 
  -6   4   1    59139.33    62549.18    457.46 o 
  -5   4   1    15058.73    14995.18     99.12 o 
  -4   4   1     1118.24     1299.11     42.07 o 
  -3   4   1    52809.68    58764.30    399.46 o 
  -2   4   1     8099.83     8475.17     75.75 o 
  -1   4   1    37866.55    39872.54    530.21 o 
   0   4   1    13481.24    14272.07     87.55 o 
   1   4   1      267.28      346.19     51.31 o 
   2   4   1   178422.69   192299.19   2071.46 o 
   3   4   1    35219.81    37062.25    277.27 o 
   4   4   1     1771.23     1997.30     47.53 o 
   5   4   1    41620.07    42521.82    310.33 o 
   6   4   1    35766.84    36364.56    266.02 o 
   7   4   1     5464.51     5659.59     98.35 o 
   8   4   1    42992.50    42269.66    373.37 o 
   9   4   1    11261.88    11043.54    139.13 o 
  10   4   1     2755.93     2937.42    234.15 o 
  11   4   1     3312.62     3367.34    122.47 o 
  12   4   1    43384.10    43765.12    612.23 o 
  13   4   1      561.46      762.07    132.69 o 
  14   4   1     1584.94     1866.55    177.35 o 
  15   4   1     5875.00     5935.83    189.98 o 
  16   4   1     1300.82     1503.65    215.88 o 
  17   4   1     7748.37     8196.15    389.69 o 
  18   4   1     1122.59     1643.73    187.72 o 
  19   4   1     1282.27     2817.39    922.18 o 
  20   4   1     7770.42     8313.71    434.74 o 
  21   4   1      237.97     1246.82    557.52 o 
  22   4   1      136.20     -124.29   1327.05 o 
  23   4   1     3300.37     3956.56    644.23 o 
 -23   5   1     3498.05     3580.56    523.81 o 
 -22   5   1      323.60      701.07    417.35 o 
 -21   5   1     2560.00     4979.51    750.10 o 
 -20   5   1     1150.17     1538.04    331.77 o 
 -19   5   1    11317.96    16378.84   4948.10 o 
 -18   5   1     1286.26     1731.49    287.34 o 
 -17   5   1    19141.31    18910.64    533.16 o 
 -16   5   1     6120.72     6104.11    184.98 o 
 -15   5   1     3990.99     3808.74    193.33 o 
 -14   5   1    28935.92    28232.47    388.56 o 
 -13   5   1    14446.97    14400.08    226.26 o 
 -12   5   1     3925.09     4302.59    126.93 o 
 -11   5   1       72.81      366.26    181.89 o 
 -10   5   1    11757.67    11526.56    227.67 o 
  -9   5   1    15925.60    16313.14    192.05 o 
  -8   5   1    10592.61    11105.29    234.15 o 
  -7   5   1    36609.53    37381.88    456.06 o 
  -6   5   1    61267.40    64446.11    570.84 o 
  -5   5   1   101419.87   104245.84    921.32 o 
  -4   5   1      336.95      446.44     35.64 o 
  -3   5   1    55425.84    56957.19    373.14 o 
  -2   5   1   144341.91   154168.09   1811.33 o 
  -1   5   1    30680.50    31538.01    193.42 o 
   0   5   1     7620.09     8097.93    136.05 o 
   1   5   1    76752.55    84087.29    615.64 o 
   2   5   1    12084.50    13150.89    103.33 o 
   3   5   1      876.64      975.33     43.47 o 
   4   5   1    27882.35    28716.68    189.44 o 
   5   5   1      769.67      736.80     49.14 o 
   6   5   1    58193.52    58177.23    511.40 o 
   7   5   1     3585.75     3705.67     83.09 o 
   8   5   1      333.38      449.39     76.21 o 
   9   5   1     3176.51     3366.90    106.15 o 
  10   5   1    19144.61    19784.86    382.17 o 
  11   5   1    13775.57    13256.75    237.24 o 
  12   5   1    16696.23    15836.86    369.58 o 
  13   5   1    14301.15    14024.44    279.65 o 
  14   5   1     1033.04     1065.98    328.42 o 
  15   5   1    10653.11     9974.00    235.00 o 
  16   5   1    26734.05    26519.21    542.41 o 
  17   5   1      374.00      882.99    198.84 o 
  18   5   1       91.29      769.76    278.96 o 
  19   5   1     4999.02     5064.91    437.03 o 
  20   5   1     1883.84     2016.61    306.48 o 
  21   5   1      673.92     1420.85    508.00 o 
  22   5   1     1819.71     2339.21    604.60 o 
  23   5   1        3.47      135.70    440.25 o 
 -23   6   1     8992.30     9099.81    999.13 o 
 -22   6   1       49.45     1567.02    643.64 o 
 -21   6   1      166.90     3053.51   2433.00 o 
 -20   6   1     4033.83     4065.91    378.01 o 
 -19   6   1      240.82      413.14    285.98 o 
 -18   6   1     2793.02     2644.17    308.04 o 
 -17   6   1      404.90      457.76    255.84 o 
 -16   6   1       13.05      603.10    275.22 o 
 -15   6   1    38600.18    39479.97    626.61 o 
 -14   6   1     2171.33     2275.05    160.61 o 
 -13   6   1     5081.21     5200.03    138.01 o 
 -12   6   1    10852.52    10093.95    200.73 o 
 -11   6   1    58545.03    57443.91    666.02 o 
 -10   6   1     2076.71     2113.95     85.41 o 
  -9   6   1    75758.85    76335.75    831.10 o 
  -8   6   1    17509.03    17783.93    294.83 o 
  -7   6   1      173.35      123.65     89.58 o 
  -6   6   1    33281.16    34102.34    481.10 o 
  -5   6   1    90132.79    92087.59    810.71 o 
  -4   6   1    21190.46    20808.81    179.96 o 
  -3   6   1    14625.48    14737.46    161.29 o 
  -2   6   1     3736.06     4087.81    103.52 o 
  -1   6   1       51.03      144.43     40.94 o 
   0   6   1    22746.15    22974.23    156.06 o 
   1   6   1    25372.91    26459.32    207.22 o 
   2   6   1    14631.63    15995.32    204.87 o 
   3   6   1   173631.56   183940.13   2278.40 o 
   4   6   1     1887.13     1821.60     41.39 o 
   5   6   1      592.80      719.13     72.29 o 
   6   6   1     4269.55     4331.59     84.57 o 
   7   6   1   166554.17   165588.41   2181.52 o 
   8   6   1     6935.86     6796.49    124.44 o 
   9   6   1      100.02      224.03     97.96 o 
  10   6   1    16808.55    16500.25    386.80 o 
  11   6   1     7726.91     7700.61    213.98 o 
  12   6   1    12732.98    12340.81    257.79 o 
  13   6   1    13619.97    12960.50    290.17 o 
  14   6   1      430.89      804.49    178.90 o 
  15   6   1     8668.68     7750.89    487.94 o 
  16   6   1       14.50      333.21    250.06 o 
  17   6   1     1614.07     1729.99    200.73 o 
  18   6   1     2794.28     2988.29    331.03 o 
  19   6   1     8954.33     9146.16    458.68 o 
  20   6   1     5134.60     5139.77    408.24 o 
  21   6   1     5618.79     5487.98    633.28 o 
  22   6   1     1014.80      818.81    543.33 o 
  23   6   1      632.92      989.22    450.35 o 
 -23   7   1     5719.55     9200.12   1607.00 o 
 -22   7   1     1175.90     1822.51    532.34 o 
 -21   7   1       35.18      543.09    487.50 o 
 -20   7   1     5190.85     5076.76    484.52 o 
 -19   7   1    16833.01    17088.29    577.18 o 
 -18   7   1     6987.14     7890.66    479.19 o 
 -17   7   1       15.22      290.13    221.59 o 
 -16   7   1     1084.09     1103.42    238.35 o 
 -15   7   1    15106.32    14324.89    352.10 o 
 -14   7   1     6318.60     6156.15    210.56 o 
 -13   7   1    17893.52    17473.33    381.04 o 
 -12   7   1     1625.61     1737.21    121.88 o 
 -11   7   1    14395.58    14158.34    236.15 o 
 -10   7   1     2608.70     2393.05    124.22 o 
  -9   7   1    56040.51    56079.29    554.63 o 
  -8   7   1     3443.23     3572.89    119.98 o 
  -7   7   1    48376.93    48211.64    615.03 o 
  -6   7   1    74868.85    74570.61    771.60 o 
  -5   7   1    35340.87    35503.98    256.35 o 
  -4   7   1    15846.58    15933.16    274.73 o 
  -3   7   1    18086.50    17225.01    188.75 o 
  -2   7   1    67172.54    68615.86    698.55 o 
  -1   7   1   359311.38   383367.41   7581.75 o 
   0   7   1    13350.17    13879.75    172.39 o 
   1   7   1    32472.13    33908.27    307.39 o 
   2   7   1       35.08       25.09    117.07 o 
   3   7   1    85389.45    86368.96    970.09 o 
   4   7   1     5876.65     6084.87     66.67 o 
   5   7   1     1637.59     1863.04     67.09 o 
   6   7   1    26871.56    27134.48    289.27 o 
   7   7   1    22155.19    23248.31    299.58 o 
   8   7   1       27.92      136.88     82.76 o 
   9   7   1    21636.23    22798.21    515.72 o 
  10   7   1      191.33      562.19    125.86 o 
  11   7   1    50744.20    48602.97    641.03 o 
  12   7   1     1921.20     2282.04    157.56 o 
  13   7   1     3878.50     3782.06    180.11 o 
  14   7   1      178.50      456.53    279.35 o 
  15   7   1    13606.27    12992.15    363.65 o 
  16   7   1     3293.19     3473.16    186.70 o 
  17   7   1    24897.55    25639.33    642.37 o 
  18   7   1       30.90      417.88    468.63 o 
  19   7   1       58.06      124.94    416.96 o 
  20   7   1     1177.69     1222.67    423.10 o 
  21   7   1    12394.07    12307.38    798.02 o 
  22   7   1     1570.07     1873.02    438.01 o 
 -22   8   1     6165.27     7100.55    970.82 o 
 -21   8   1       98.47      924.68    527.65 o 
 -20   8   1     4719.40     4716.04    523.85 o 
 -19   8   1      274.50      493.77    267.43 o 
 -18   8   1     4478.30     4950.93    370.65 o 
 -17   8   1     2928.23     3868.87    664.33 o 
 -16   8   1    11345.94    11532.72    906.45 o 
 -15   8   1      949.65      957.72    214.30 o 
 -14   8   1    14819.44    14431.51    292.89 o 
 -13   8   1     1466.66     1507.65    132.88 o 
 -12   8   1      851.70      935.25    136.11 o 
 -11   8   1     1844.28     1925.09    172.45 o 
 -10   8   1    69201.52    68969.23    915.73 o 
  -9   8   1     8409.95     8660.88    146.38 o 
  -8   8   1     8553.37     8588.16    261.43 o 
  -7   8   1     1588.02     1273.19    128.03 o 
  -6   8   1    53190.96    52830.19    473.90 o 
  -5   8   1    38120.77    35719.84    720.50 o 
  -4   8   1      807.45      918.69     83.56 o 
  -3   8   1     1215.33     1479.63     99.17 o 
  -2   8   1    44687.79    43913.89    480.96 o 
  -1   8   1      497.30      433.45     51.55 o 
   0   8   1      760.84      706.05     62.45 o 
   1   8   1    10885.06    11090.75    192.91 o 
   2   8   1   105253.66   102861.09   1367.40 o 
   3   8   1     8766.51     8376.44    164.51 o 
   4   8   1      336.21      340.36    132.34 o 
   5   8   1      544.93      778.15    147.78 o 
   6   8   1    11996.31    11479.38    234.04 o 
   7   8   1    43139.31    43095.02    566.06 o 
   8   8   1    73128.67    73579.27   1003.60 o 
   9   8   1      122.75      137.29     90.34 o 
  10   8   1    28249.30    27911.18    524.93 o 
  11   8   1     7915.41     7671.16    301.16 o 
  12   8   1    22790.09    21684.92    375.47 o 
  13   8   1      647.80      642.13    142.26 o 
  14   8   1     4678.19     4958.21    246.66 o 
  15   8   1      517.65      772.27    191.25 o 
  16   8   1      729.69     1468.98    199.17 o 
  17   8   1        3.74      349.77    259.60 o 
  18   8   1      378.87      298.32    275.79 o 
  19   8   1     6327.32     6493.71    373.47 o 
  20   8   1    15964.93    16306.09    641.49 o 
  21   8   1      914.00     3096.56   1640.08 o 
  22   8   1       27.25     -741.37    741.37 o 
 -22   9   1     1694.68      167.76   1154.07 o 
 -21   9   1      288.98      124.53    432.49 o 
 -20   9   1     2830.90     2594.05    474.80 o 
 -19   9   1     2751.95    10363.16   4880.90 o 
 -18   9   1    12530.11    12875.35    743.83 o 
 -17   9   1     3045.92     2902.18    350.36 o 
 -16   9   1       76.92      436.64    206.07 o 
 -15   9   1     2225.86     2529.63    193.04 o 
 -14   9   1    22475.84    21916.24    749.27 o 
 -13   9   1      202.69      163.07    120.98 o 
 -12   9   1      203.61      221.84    110.71 o 
 -11   9   1    10898.82    10912.94    265.71 o 
 -10   9   1     1630.02     1657.79    111.49 o 
  -9   9   1     4948.08     4630.36    114.21 o 
  -8   9   1       52.19      237.96    105.23 o 
  -7   9   1    20676.16    20923.19    208.02 o 
  -6   9   1    73441.53    72447.49   1239.25 o 
  -5   9   1      162.53       64.26    248.54 o 
  -4   9   1     6642.46     6503.97    141.58 o 
  -3   9   1      386.07      534.52    110.73 o 
  -2   9   1    71917.04    71927.91    884.25 o 
  -1   9   1     8473.95     7640.02     70.61 o 
   0   9   1    44822.38    45531.07    347.70 o 
   1   9   1    57313.33    58764.28    472.99 o 
   2   9   1      312.14      311.84     81.16 o 
   3   9   1     2685.67     3032.52    118.31 o 
   4   9   1    30569.56    31063.39    380.70 o 
   5   9   1     9199.97     9238.91    222.32 o 
   6   9   1    26573.88    26562.93    298.68 o 
   7   9   1    26246.55    25771.77    370.61 o 
   8   9   1     1072.95     1232.48    103.46 o 
   9   9   1     1617.34     1663.77     85.60 o 
  10   9   1    16957.06    17410.06    435.89 o 
  11   9   1     4590.58     4795.14    157.70 o 
  12   9   1     8343.44     8830.90    208.60 o 
  13   9   1    10710.00    10542.61    290.94 o 
  14   9   1      355.09      653.63    203.93 o 
  15   9   1     3048.32     3237.57    193.06 o 
  16   9   1    26081.16    26644.53    510.34 o 
  17   9   1     2632.07     3322.14    280.18 o 
  18   9   1       10.70     -285.33    285.33 o 
  19   9   1     1751.47     2079.25    552.02 o 
  20   9   1     2538.41     2385.43    590.15 o 
  21   9   1     2391.67     1736.07    601.17 o 
 -21  10   1      684.72     3285.65   2053.67 o 
 -20  10   1      540.61      809.50    551.53 o 
 -19  10   1     1254.29     1313.15    446.92 o 
 -18  10   1      218.48      148.10    550.67 o 
 -17  10   1      249.69      354.26    376.61 o 
 -16  10   1      124.82      285.50    348.46 o 
 -15  10   1    29260.33    30587.65    974.94 o 
 -14  10   1     3378.58     3537.08    226.91 o 
 -13  10   1     1226.91     1479.92    182.48 o 
 -12  10   1     6157.03     5561.02    269.76 o 
 -11  10   1    27991.30    27604.25    428.86 o 
 -10  10   1    21518.84    21240.33    247.73 o 
  -9  10   1     4459.57     4292.02     97.84 o 
  -8  10   1    14601.22    14860.17    344.86 o 
  -7  10   1      955.12     1172.65    255.49 o 
  -6  10   1    10590.89    10089.36    343.08 o 
  -5  10   1    31717.88    31083.53    508.99 o 
  -4  10   1     5676.74     5471.95    168.34 o 
  -3  10   1    34978.71    34485.13    454.62 o 
  -2  10   1      438.13      456.45     83.70 o 
  -1  10   1      537.93      557.54     31.05 o 
   0  10   1     3086.71     2897.74     68.91 o 
   1  10   1     1476.42     1244.18     64.11 o 
   2  10   1    18169.02    18078.47    239.38 o 
   3  10   1    29143.68    29440.60    546.74 o 
   4  10   1    25332.35    25020.77    385.80 o 
   5  10   1     1055.42     1268.82    408.28 o 
   6  10   1    17578.69    18088.67    374.31 o 
   7  10   1    40803.91    39812.08    746.50 o 
   8  10   1    11141.22    11541.41    191.88 o 
   9  10   1     2175.70     2301.02    136.83 o 
  10  10   1    15558.08    16426.81    415.20 o 
  11  10   1       43.26      140.60    207.32 o 
  12  10   1     4646.67     4550.20    250.66 o 
  13  10   1     4498.19     4826.94    246.98 o 
  14  10   1      377.34      495.36    257.28 o 
  15  10   1     7996.52     7752.13    310.02 o 
  16  10   1      573.08     1015.09    371.98 o 
  17  10   1     4039.38     4607.39    469.47 o 
  18  10   1     3467.54     4034.45    487.73 o 
  19  10   1     1343.92     2131.07    753.37 o 
  20  10   1     4718.87     4506.42    666.41 o 
  21  10   1      210.99       43.85    477.53 o 
 -20  11   1      328.85      779.22    683.56 o 
 -19  11   1    10859.21    10868.12    701.52 o 
 -18  11   1        6.50      335.59    413.02 o 
 -17  11   1     2192.97     2637.12   1028.33 o 
 -16  11   1     5071.59     6060.77    559.70 o 
 -15  11   1     2794.04     2853.30    969.92 o 
 -14  11   1     2456.92     3262.21    436.42 o 
 -13  11   1     2195.52     2452.38    328.84 o 
 -12  11   1    10161.80     9854.99    408.07 o 
 -11  11   1     6147.48     5948.12    236.59 o 
 -10  11   1       10.34      214.94    225.93 o 
  -9  11   1      253.97      876.06    205.95 o 
  -8  11   1     7940.50     8077.96    307.19 o 
  -7  11   1    19837.50    19316.03    379.52 o 
  -6  11   1     3081.43     2932.34    175.98 o 
  -5  11   1     8674.51     8448.28    260.42 o 
  -4  11   1    15904.73    16983.33    273.23 o 
  -3  11   1     7907.76     7631.03    158.00 o 
  -2  11   1     1001.19     1026.53    109.04 o 
  -1  11   1    18651.95    18418.08    218.98 o 
   0  11   1     8763.64     9208.94     82.68 o 
   1  11   1      138.69      195.98     79.65 o 
   2  11   1    19499.31    20043.17    271.69 o 
   3  11   1     6580.41     6481.29    226.63 o 
   4  11   1     4546.63     4896.95    215.16 o 
   5  11   1     1324.19     1384.96    193.12 o 
   6  11   1     7932.73     8195.52    261.30 o 
   7  11   1     2179.61     2336.48    198.53 o 
   8  11   1     2296.45     2207.14    350.33 o 
   9  11   1     2065.87     2379.73    241.17 o 
  10  11   1     1650.38     2442.07    341.28 o 
  11  11   1    29330.62    28676.55    597.22 o 
  12  11   1     4069.65     4499.67    534.93 o 
  13  11   1     6714.03     7649.61    486.27 o 
  14  11   1    22314.88    22084.01    598.11 o 
  15  11   1    12650.32    13209.88    470.18 o 
  16  11   1      282.41      -49.06    438.86 o 
  17  11   1     5586.52     6352.64    812.66 o 
  18  11   1     4629.91     5517.06    653.84 o 
  19  11   1       10.07      -14.25    451.62 o 
  20  11   1       29.47      973.36    494.20 o 
 -20  12   1     1441.48     1143.13    613.90 o 
 -19  12   1       68.83      793.82   1112.66 o 
 -18  12   1     3848.34     4228.73    527.06 o 
 -17  12   1     4448.81     5016.69    696.38 o 
 -16  12   1     4571.42     5433.06    747.33 o 
 -15  12   1     2173.84     2234.03    417.29 o 
 -14  12   1     1107.25     1139.17    360.96 o 
 -13  12   1     8296.61     8464.92    390.14 o 
 -12  12   1      127.70      680.11    242.05 o 
 -11  12   1    16316.26    15881.67    459.37 o 
 -10  12   1    17617.31    16953.69    487.46 o 
  -9  12   1    10797.88    10505.96    377.70 o 
  -8  12   1     7755.59     7926.46    274.97 o 
  -7  12   1    31228.23    30623.59    648.12 o 
  -6  12   1      315.86      380.54    162.06 o 
  -5  12   1     1131.84     1160.31    193.02 o 
  -4  12   1     3718.36     3965.13    239.96 o 
  -3  12   1     1958.64     2005.75    387.47 o 
  -2  12   1    17779.20    18458.46    249.06 o 
  -1  12   1     1379.98     1454.69     78.09 o 
   0  12   1    15706.72    15505.26    254.65 o 
   1  12   1     7992.68     8056.46    128.02 o 
   2  12   1    15803.95    15484.45    240.07 o 
   3  12   1    11939.95    12970.64    377.50 o 
   4  12   1     4261.88     4704.71    245.09 o 
   5  12   1    27955.49    28962.08    721.79 o 
   6  12   1      175.11      522.07    194.77 o 
   7  12   1     2238.26     2753.94    245.45 o 
   8  12   1     3470.35     3320.29    224.58 o 
   9  12   1    19370.51    20261.18    542.23 o 
  10  12   1     9520.24     9487.78    374.18 o 
  11  12   1     5333.28     5686.24    334.95 o 
  12  12   1     4911.22     5692.96    388.83 o 
  13  12   1      529.40      660.50    289.85 o 
  14  12   1     1225.81     1507.86    335.88 o 
  15  12   1       25.27     -347.73    664.35 o 
  16  12   1       75.95     2550.05   2028.50 o 
  17  12   1     2664.85     3049.65   1111.46 o 
  18  12   1     1447.11     1937.90    574.72 o 
  19  12   1      648.11     1215.05    498.66 o 
 -19  13   1     1212.65     2017.40    582.55 o 
 -18  13   1     4409.88     5013.93    921.65 o 
 -17  13   1     6513.57     6714.97    897.51 o 
 -16  13   1     2117.88     2150.25    458.12 o 
 -15  13   1      524.77      775.45    404.21 o 
 -14  13   1     4367.84     3645.78    707.11 o 
 -13  13   1      120.48      553.51    271.02 o 
 -12  13   1     1383.36     1488.82    254.83 o 
 -11  13   1    18770.39    18409.27    539.37 o 
 -10  13   1      220.77       60.07    216.47 o 
  -9  13   1    19024.33    18828.71    541.70 o 
  -8  13   1     7759.96     7789.22    398.80 o 
  -7  13   1    10096.98     9755.09    423.41 o 
  -6  13   1    15754.06    15754.43    780.15 o 
  -5  13   1    10418.77    10053.94    326.23 o 
  -4  13   1     1182.70     1206.15    154.93 o 
  -3  13   1    23196.02    23824.81    321.86 o 
  -2  13   1     8017.71     8119.82    185.91 o 
  -1  13   1     1341.56     1276.62     96.78 o 
   0  13   1     1785.55     1752.42     62.08 o 
   1  13   1    54685.82    54556.06    683.48 o 
   2  13   1     6791.63     6826.57    174.68 o 
   3  13   1     5456.50     5519.96    135.41 o 
   4  13   1    10877.87    10890.23    319.68 o 
   5  13   1     2624.54     2963.04    243.23 o 
   6  13   1     1208.36     1605.53    487.43 o 
   7  13   1      448.36     1352.66    404.66 o 
   8  13   1     1471.73     1788.90    278.09 o 
   9  13   1    24302.81    25293.41    604.06 o 
  10  13   1     1143.04     1384.09    274.66 o 
  11  13   1      923.52     1155.15    284.00 o 
  12  13   1     6685.86     6305.05    453.88 o 
  13  13   1    24849.08    25455.16    657.69 o 
  14  13   1     2151.64     2552.48    359.28 o 
  15  13   1     3396.37     3927.68   1065.28 o 
  16  13   1     2160.78     2777.40    716.64 o 
  17  13   1     1808.95     2424.45    639.91 o 
  18  13   1      172.48     3872.94   2007.19 o 
  19  13   1     7395.57     7716.14   1038.38 o 
 -18  14   1     1473.68     1758.76    739.44 o 
 -17  14   1     1045.52     2022.96    837.77 o 
 -16  14   1       12.77      342.38    701.74 o 
 -15  14   1     3111.61     4462.84    803.65 o 
 -14  14   1      709.04      531.55    393.14 o 
 -13  14   1     4334.86     4757.05    511.90 o 
 -12  14   1     9401.73     8906.80    739.97 o 
 -11  14   1      803.67      912.35    269.12 o 
 -10  14   1       39.18      244.14    258.21 o 
  -9  14   1       53.68      -22.40    213.76 o 
  -8  14   1    30615.48    29559.82    644.27 o 
  -7  14   1    16503.71    17142.61    464.08 o 
  -6  14   1      334.27     1154.57    242.99 o 
  -5  14   1     2982.80     2745.55    526.75 o 
  -4  14   1     1396.92     1530.96    318.99 o 
  -3  14   1    19495.01    18920.71    451.83 o 
  -2  14   1     8030.76     7262.12    458.79 o 
  -1  14   1     5796.49     5007.37    500.18 o 
   0  14   1    21896.44    22057.68    970.91 o 
   1  14   1     4124.36     3860.39    134.55 o 
   2  14   1       92.58       55.77    180.30 o 
   3  14   1     1918.44     1778.30    320.91 o 
   4  14   1    25861.34    26338.17    560.54 o 
   5  14   1    42489.19    41609.93   1054.03 o 
   6  14   1    18173.89    18641.61    433.36 o 
   7  14   1     3251.26     3619.27    337.90 o 
   8  14   1     1080.06     1195.43    263.74 o 
   9  14   1     7611.25     8236.42    398.23 o 
  10  14   1    17763.31    18478.45    573.90 o 
  11  14   1       36.00      391.04    356.48 o 
  12  14   1      850.81     1202.22    276.12 o 
  13  14   1     2250.59     2462.81    394.57 o 
  14  14   1     1675.20     4777.26   2046.82 o 
  15  14   1     5701.52     6295.26    868.32 o 
  16  14   1      461.44     1285.61    912.41 o 
  17  14   1     4835.41     5582.41    588.66 o 
  18  14   1     3248.10     4025.36    585.28 o 
 -17  15   1     1292.80     1015.51    820.64 o 
 -16  15   1    10949.14    11770.39    727.68 o 
 -15  15   1        5.14     1380.59    447.30 o 
 -14  15   1     3501.73     3785.03    477.90 o 
 -13  15   1        0.02      133.53    830.02 o 
 -12  15   1     6991.72     6821.02    612.20 o 
 -11  15   1        4.63      378.05    512.20 o 
 -10  15   1       99.41      780.24    397.93 o 
  -9  15   1     1029.38     1544.07    270.58 o 
  -8  15   1     3310.04     3771.37    272.69 o 
  -7  15   1     1107.13      973.45    239.48 o 
  -6  15   1     3204.73     3099.77    976.07 o 
  -5  15   1      860.33      881.35    491.62 o 
  -4  15   1    70189.02    67685.01   1415.57 o 
  -3  15   1       51.52      532.28    418.36 o 
  -2  15   1     1882.06     2525.63    656.90 o 
  -1  15   1      299.47      756.94    334.01 o 
   0  15   1    35563.23    34760.91   1023.99 o 
   1  15   1     1448.49     1799.57    364.40 o 
   3  15   1      189.17       11.33    403.05 o 
   4  15   1     3129.64     2636.45    370.40 o 
   5  15   1       44.52       84.57    178.58 o 
   6  15   1    26094.11    25677.60    562.13 o 
   7  15   1     1210.15     1758.41    361.21 o 
   8  15   1    20487.81    20611.22    563.07 o 
   9  15   1       38.93      486.08    298.99 o 
  10  15   1     1442.84     1714.64    277.61 o 
  11  15   1      487.78      401.60    436.14 o 
  12  15   1      571.16     1021.49    356.92 o 
  13  15   1        2.91      399.57    294.21 o 
  14  15   1    18178.24    19598.64    828.81 o 
  15  15   1       69.03      759.19    444.16 o 
  16  15   1      351.82     1135.36    625.76 o 
 -15  16   1      561.43      303.71    500.14 o 
 -14  16   1      209.13     -727.96   1245.55 o 
 -13  16   1    12572.88    12913.79    995.94 o 
 -12  16   1     7629.10     7661.65    992.27 o 
 -11  16   1      183.96      638.28    628.14 o 
 -10  16   1      130.39      771.37    382.30 o 
  -9  16   1     1971.95     2644.55    460.17 o 
  -8  16   1     7560.26     7704.47    377.53 o 
  -7  16   1    11360.47    10532.78    445.25 o 
  -6  16   1     1104.77     1079.19    384.51 o 
  -5  16   1     1443.94     1856.25    591.79 o 
  -4  16   1     1182.71     2053.83    513.87 o 
  -3  16   1    14982.81    14531.18    728.96 o 
  -2  16   1     2301.80     2100.25    400.94 o 
  -1  16   1     4721.13     4601.68    472.00 o 
   0  16   1     8326.25     7941.94    614.36 o 
   1  16   1     4407.14     4287.50    445.36 o 
   2  16   1     1035.64     1186.06    416.87 o 
   3  16   1      423.51      473.59    453.22 o 
   4  16   1    10552.74    10789.97    703.80 o 
   5  16   1    28209.03    27979.13   1117.61 o 
   6  16   1     7208.89     7671.40    809.08 o 
   7  16   1       25.57      551.04    320.06 o 
   8  16   1     5323.80     5602.53    381.25 o 
   9  16   1     4156.30     4577.02    498.66 o 
  10  16   1    11833.75    11488.07    605.16 o 
  11  16   1     1329.97     1870.58    317.27 o 
  12  16   1      341.36      551.00    434.58 o 
  13  16   1      897.99      658.93    545.92 o 
  14  16   1     1971.87     2488.34    618.67 o 
  15  16   1     6050.25     6392.12    759.16 o 
 -14  17   1     1447.96      674.03    840.00 o 
 -13  17   1       67.25      172.53    777.73 o 
 -12  17   1       39.54      567.65    782.79 o 
 -11  17   1     5798.36     5221.13   1190.73 o 
 -10  17   1      872.17      660.75    532.87 o 
  -9  17   1     8033.08     8508.37    652.72 o 
  -8  17   1      112.20     1000.24    462.17 o 
  -7  17   1      899.96      894.98    415.87 o 
  -6  17   1     2290.55     2365.46    446.50 o 
  -5  17   1     5270.97     4346.61    490.73 o 
  -4  17   1       29.77      842.29    572.57 o 
  -3  17   1    14726.66    14034.09    694.14 o 
  -2  17   1     3026.61     5405.06   1358.94 o 
  -1  17   1       83.59      247.70    632.61 o 
   0  17   1     1737.59     2743.54    450.38 o 
   1  17   1    24433.97    25082.48   1324.79 o 
   2  17   1     1819.60     2253.58    441.25 o 
   3  17   1      847.19     1531.18    421.05 o 
   4  17   1     2540.75     4346.15    726.18 o 
   5  17   1     4218.09     3607.63    600.12 o 
   6  17   1       50.84      274.07    523.01 o 
   7  17   1      353.93      965.52    541.53 o 
   8  17   1      890.08     1264.13    701.20 o 
   9  17   1    12351.47    12345.83    859.20 o 
  10  17   1       42.67      107.80    420.96 o 
  11  17   1       12.02      622.24    441.98 o 
  12  17   1     1445.79      736.61    782.79 o 
  13  17   1    10450.83     9656.32   1176.42 o 
  14  17   1      141.39      752.19    715.02 o 
 -12  18   1     3618.51     2834.98    905.26 o 
 -11  18   1     5100.46     6127.35    991.38 o 
 -10  18   1     2655.10     2689.46    763.87 o 
  -9  18   1     2800.51     3328.67    641.98 o 
  -8  18   1     3476.29     3157.95    586.07 o 
  -7  18   1     4578.10     4219.92    536.37 o 
  -6  18   1      150.98      501.91    507.91 o 
  -5  18   1     1661.95     2524.67    751.61 o 
  -4  18   1       64.92      617.03    681.78 o 
  -3  18   1     1571.01     3643.01   1519.40 o 
  -2  18   1     1253.35     1545.39    712.02 o 
  -1  18   1      504.90     1020.03    517.86 o 
   0  18   1     7489.12     7944.91    709.01 o 
   1  18   1      610.68     1170.66    442.94 o 
   2  18   1     5600.29     5382.27    836.79 o 
   3  18   1     1818.99     2458.24    487.54 o 
   4  18   1     1918.71     2974.81    578.94 o 
   5  18   1     8651.88     7358.37    612.06 o 
   6  18   1      155.76      624.87    478.41 o 
   7  18   1     5856.62     7418.74    621.08 o 
   8  18   1      394.32     1543.87    620.99 o 
   9  18   1     8690.24     8706.48    727.52 o 
  10  18   1     3528.16     3696.09    540.58 o 
  11  18   1     4419.16     4733.99    658.69 o 
  12  18   1     1691.76     3189.57   1493.77 o 
 -10  19   1     1026.23      265.80    824.81 o 
  -9  19   1     1744.39     2121.63   1098.65 o 
  -8  19   1     1410.60     1694.97    633.10 o 
  -7  19   1     2520.62     2951.30    841.72 o 
  -6  19   1      739.56      174.49   1033.69 o 
  -5  19   1     1154.35     1226.39    494.29 o 
  -4  19   1     7145.44     6319.44    707.54 o 
  -3  19   1      270.05      395.14    463.11 o 
  -2  19   1      279.38     1429.46    862.65 o 
  -1  19   1     6623.73     6371.97    619.32 o 
   0  19   1     2079.07     2266.69   1122.49 o 
   1  19   1      237.98     1030.72    567.53 o 
   2  19   1     3180.51     3618.10    552.18 o 
   3  19   1     5357.89     6694.41   1584.51 o 
   4  19   1      748.68      961.62    590.80 o 
   5  19   1       35.67      660.78    587.17 o 
   6  19   1     3685.18     5230.81    594.42 o 
   7  19   1      203.34      784.01    498.66 o 
   8  19   1     1557.34     1811.06    534.69 o 
   9  19   1       10.69      298.65    501.01 o 
  10  19   1      778.63     1213.51    514.91 o 
  -7  20   1       58.96      -49.26    504.82 o 
  -6  20   1      403.56      671.11    514.60 o 
  -5  20   1    10121.34    10058.94    766.51 o 
  -4  20   1      494.62      288.47    653.62 o 
  -3  20   1     1838.85     3373.68    913.81 o 
  -2  20   1        3.55      208.33    497.53 o 
  -1  20   1     1273.91      359.70    599.48 o 
   0  20   1      406.29      960.79    716.79 o 
   1  20   1      514.91      582.90    602.62 o 
   2  20   1      974.44     1559.10    698.02 o 
   3  20   1     7592.15     9052.70    731.95 o 
   4  20   1     4103.76     3435.15    693.31 o 
   5  20   1     2589.10     2822.69    700.40 o 
   6  20   1     3940.11     3563.33    664.79 o 
   7  20   1     7615.22     8489.69    846.58 o 
  -1  21   1     1352.04     1404.18    575.70 o 
   0  21   1     3578.61     3948.26    763.71 o 
 -24   0   2     5850.12     5976.57    874.87 o 
 -22   0   2     3148.41     4091.85    694.59 o 
 -20   0   2    19302.65    19865.39   1041.44 o 
 -18   0   2     1054.10      789.75    188.55 o 
 -16   0   2    15444.09    14235.40    872.48 o 
 -14   0   2      553.22      517.03     98.97 o 
 -12   0   2     9796.07     9693.13    159.40 o 
 -10   0   2    46615.15    48538.70    573.56 o 
  -8   0   2   146864.39   151871.67   2489.18 o 
  -6   0   2     2214.25     2047.29     45.44 o 
  -4   0   2     6588.33     6644.04    104.47 o 
   2   0   2   206360.45   224875.78   3987.34 o 
   4   0   2    52695.13    57151.09    548.29 o 
   6   0   2     3932.00     3605.90     79.72 o 
   8   0   2    14855.36    13845.69    223.36 o 
  10   0   2    59930.49    61462.88   1048.90 o 
  12   0   2    18106.21    16885.33    351.78 o 
  14   0   2    70049.29    65797.16   1578.25 o 
  16   0   2    12362.31    11879.43    681.33 o 
  18   0   2      874.91     1683.53    350.10 o 
  20   0   2    14479.07    14659.15    546.09 o 
  22   0   2     6116.40     6136.59    774.75 o 
  24   0   2     1210.10      688.93   1112.95 o 
 -24   1   2     2622.52     3091.83    790.84 o 
 -23   1   2      341.33     1723.51    643.64 o 
 -22   1   2      427.54      195.77    594.47 o 
 -21   1   2     4750.14     6666.02   2298.46 o 
 -20   1   2     1476.48     2212.01   1403.63 o 
 -19   1   2      360.90     1138.58    470.51 o 
 -18   1   2       86.65       44.69    178.32 o 
 -17   1   2    24014.83    23003.41    427.29 o 
 -16   1   2    18574.26    17251.46    293.38 o 
 -15   1   2     2066.14     2261.15    120.90 o 
 -14   1   2       55.74      345.76    138.81 o 
 -13   1   2      169.74      388.85     83.13 o 
 -12   1   2    31241.76    31376.10    322.48 o 
 -11   1   2    20518.75    21497.78    284.08 o 
 -10   1   2    13522.28    13781.70    217.17 o 
  -9   1   2    26427.88    27932.39    246.49 o 
  -8   1   2      149.25      249.35     41.43 o 
  -7   1   2    74819.49    78281.54    643.32 o 
  -6   1   2     2861.84     2803.94     63.50 o 
  -5   1   2     7363.87     7498.90     89.33 o 
  -4   1   2    74570.11    80976.01    671.26 o 
  -3   1   2      212.58      279.20     34.08 o 
  -2   1   2       60.43       93.18     22.45 o 
   2   1   2    32036.92    34413.89    191.19 o 
   3   1   2     9416.92     9528.82    133.26 o 
   4   1   2     2237.16     2204.33     71.26 o 
   5   1   2    81989.63    84551.47    678.68 o 
   6   1   2    85376.38    90176.41   1025.73 o 
   7   1   2     4755.24     4399.33    104.49 o 
   8   1   2     2032.80     2353.02    118.85 o 
   9   1   2    22830.43    23136.55    274.23 o 
  10   1   2    40835.28    38966.49    474.08 o 
  11   1   2    61355.25    60609.07    812.10 o 
  12   1   2     4052.72     3961.57    278.06 o 
  13   1   2     9970.55     9901.57    350.36 o 
  14   1   2    14732.85    14396.10    300.62 o 
  15   1   2      468.63      696.36    188.29 o 
  16   1   2      100.52      539.01    201.15 o 
  17   1   2       52.27       60.87    163.15 o 
  18   1   2    15612.45    15343.10    407.13 o 
  19   1   2    10247.39    11078.78    351.10 o 
  20   1   2     3257.21     3245.94    725.95 o 
  21   1   2      641.91     1422.13    483.89 o 
  22   1   2     6756.48     6799.88    565.05 o 
  23   1   2     7525.98     8177.75    907.35 o 
  24   1   2     5219.39     7963.20   1482.45 o 
 -24   2   2     1561.69     1266.71    750.61 o 
 -23   2   2        5.10      583.74    603.71 o 
 -22   2   2     1379.40     1128.75    654.36 o 
 -21   2   2     7555.13     7287.68    714.26 o 
 -20   2   2     2032.82     9149.25   4768.27 o 
 -19   2   2     3489.23     3687.05    359.13 o 
 -18   2   2     8028.82     7914.68    308.30 o 
 -17   2   2     1240.83     1278.16    158.06 o 
 -16   2   2        2.06      214.81    133.76 o 
 -15   2   2    16630.49    16339.67    235.01 o 
 -14   2   2     7329.27     7143.27    165.72 o 
 -13   2   2    26950.68    26941.49    278.86 o 
 -12   2   2      244.37      347.79     56.97 o 
 -11   2   2      552.23      588.97     58.29 o 
 -10   2   2    35671.93    37451.04    324.91 o 
  -9   2   2    30857.88    32605.58    359.56 o 
  -8   2   2      186.21      337.39     41.72 o 
  -7   2   2   114173.13   118193.65   1046.36 o 
  -6   2   2     8220.94     7615.01    111.32 o 
  -5   2   2     5281.79     6126.21     50.10 o 
  -4   2   2     1907.42     2015.69     28.41 o 
  -3   2   2   140988.17   150945.55   1378.39 o 
  -2   2   2    22772.69    24158.92    123.83 o 
  -1   2   2    16540.40    18604.27    165.71 o 
   0   2   2    21893.89    23445.93    116.85 o 
   1   2   2    10487.16    11391.34     92.80 o 
   2   2   2     1201.88     1150.65     36.83 o 
   3   2   2      566.38      703.69     46.29 o 
   4   2   2    50219.75    50694.38    368.04 o 
   5   2   2   111890.01   116730.70   1154.17 o 
   6   2   2     9460.98     9671.54    129.89 o 
   7   2   2    29551.76    29213.88    234.13 o 
   8   2   2      367.80      287.45     85.67 o 
   9   2   2    36898.88    36426.91    446.65 o 
  10   2   2      568.78      740.83    118.20 o 
  11   2   2     5050.55     5023.44    157.75 o 
  12   2   2     8834.61     8611.15    214.33 o 
  13   2   2     9938.53     9714.30    219.28 o 
  14   2   2     4509.34     4420.00    231.09 o 
  15   2   2    70264.25    69259.98   1173.90 o 
  16   2   2       71.98      133.30    195.90 o 
  17   2   2      131.47      247.68    188.96 o 
  18   2   2     6264.10     6136.03    296.77 o 
  19   2   2    19105.39    19148.77    600.55 o 
  20   2   2     3620.53     4618.84    487.81 o 
  21   2   2      211.62       35.27    384.51 o 
  22   2   2       91.98     4766.48   1208.60 o 
  23   2   2     1834.11     1590.00    487.87 o 
 -24   3   2     2324.04     3766.45    552.75 o 
 -22   3   2     4594.35     4869.16    951.30 o 
 -20   3   2       49.91     -353.45    353.45 o 
 -19   3   2     1643.02     1975.73    398.85 o 
 -18   3   2      593.79      306.03    251.58 o 
 -17   3   2    19535.20    19440.86    606.36 o 
 -16   3   2    18054.92    17111.66    265.11 o 
 -15   3   2    25119.31    24776.98    497.03 o 
 -14   3   2    14738.12    14535.52    211.44 o 
 -13   3   2    26709.64    26438.47    364.95 o 
 -12   3   2     8381.44     8935.91    220.87 o 
 -11   3   2    38566.18    38765.21    346.98 o 
 -10   3   2    13229.75    12781.21    155.09 o 
  -9   3   2     1011.10     1414.67     65.23 o 
  -8   3   2     1157.58     1022.48     63.62 o 
  -7   3   2     3230.55     3470.70     86.19 o 
  -6   3   2    10405.77    10988.98    113.23 o 
  -5   3   2     7924.02     8353.03     93.09 o 
  -4   3   2    78827.20    84138.59    615.45 o 
  -3   3   2      193.39      252.95     39.70 o 
  -2   3   2    51695.82    54259.63    331.06 o 
  -1   3   2     2628.59     2637.44     34.27 o 
   0   3   2     5479.56     5957.87     64.82 o 
   1   3   2    46229.35    47262.09    289.48 o 
   2   3   2     1760.41     1809.39     49.22 o 
   3   3   2      441.91      568.10     68.14 o 
   4   3   2     5823.50     5631.18     72.09 o 
   5   3   2    17364.00    16835.67    167.54 o 
   6   3   2    68990.79    72285.08    579.67 o 
   7   3   2    43570.13    43272.25    418.09 o 
   8   3   2    31189.65    30451.49    284.43 o 
   9   3   2    28450.07    28186.09    307.49 o 
  10   3   2     2795.92     3158.15    161.11 o 
  11   3   2    13325.43    13902.43    230.32 o 
  12   3   2      955.99     1048.68    167.35 o 
  13   3   2      745.91      865.71    159.90 o 
  14   3   2     6627.53     6704.02    214.73 o 
  15   3   2       82.81      124.39    304.51 o 
  16   3   2     8503.50     8474.95    242.24 o 
  17   3   2     8128.38     8037.66    395.52 o 
  18   3   2     6428.86     6471.68    287.86 o 
  19   3   2    17547.71    16996.33    621.05 o 
  20   3   2     1460.71     2000.58    297.97 o 
  21   3   2     4531.25     4936.96    486.67 o 
  22   3   2       69.58     2237.69    514.84 o 
  23   3   2     4587.70     4564.28    856.39 o 
 -24   4   2      667.95     3138.92    838.51 o 
 -23   4   2     7839.26     7799.31    806.93 o 
 -22   4   2        6.96      262.52    639.17 o 
 -21   4   2     4231.37     4902.66    635.29 o 
 -20   4   2     9434.51    10207.51    659.25 o 
 -19   4   2     2736.13     2837.32    303.46 o 
 -18   4   2     3547.04     3753.64    360.25 o 
 -17   4   2    10072.48     9464.96    441.46 o 
 -16   4   2     2272.02     2349.67    228.68 o 
 -15   4   2     1209.71     1278.50    234.28 o 
 -14   4   2       20.91      254.57    117.77 o 
 -13   4   2     6337.12     5967.05    213.65 o 
 -12   4   2    18212.20    18018.65    243.35 o 
 -11   4   2    16850.14    16477.62    189.70 o 
 -10   4   2      178.64      175.08     53.27 o 
  -9   4   2    48546.88    50431.52    442.63 o 
  -8   4   2    60645.21    62825.94    558.95 o 
  -7   4   2     5167.08     5349.96     74.92 o 
  -6   4   2     2569.49     2830.51     56.73 o 
  -5   4   2    64506.37    68788.37    793.98 o 
  -4   4   2    13222.35    14072.72     95.26 o 
  -3   4   2    13001.68    14418.48     89.61 o 
  -2   4   2     1626.28     1864.91     49.94 o 
  -1   4   2     1598.09     1633.18     42.41 o 
   0   4   2     8730.86     8867.07    149.98 o 
   1   4   2    16484.23    17201.19    114.13 o 
   2   4   2    17404.74    17745.62    210.30 o 
   3   4   2    19483.19    20385.75    145.32 o 
   4   4   2    24999.85    25699.05    176.29 o 
   5   4   2    13336.79    13123.09    104.57 o 
   6   4   2     4518.37     4476.82     90.99 o 
   7   4   2    14256.44    13036.66    148.51 o 
   8   4   2     1335.02     1584.75    108.27 o 
   9   4   2    28954.76    29485.12    315.18 o 
  10   4   2    43692.32    44388.27    557.51 o 
  11   4   2    57253.57    55007.91    887.93 o 
  12   4   2      318.43      575.96    127.52 o 
  13   4   2    40718.93    39052.84    599.01 o 
  14   4   2    22276.61    21530.78    366.94 o 
  15   4   2     1946.96     2161.87    202.32 o 
  16   4   2     3412.40     3664.44    220.49 o 
  17   4   2    10856.70    10914.36    351.49 o 
  18   4   2     1055.93     1561.77    327.95 o 
  19   4   2      163.56      328.60    730.74 o 
  20   4   2     3508.13     3916.09    532.18 o 
  21   4   2      242.13      648.69    356.23 o 
  22   4   2     2933.45     3601.01    572.43 o 
  23   4   2      343.18      476.36    559.92 o 
 -22   5   2        1.73      250.34    643.64 o 
 -21   5   2     1393.85     4631.91   1087.18 o 
 -20   5   2     1378.77     1418.10    275.57 o 
 -19   5   2    10197.55    11211.67   1016.26 o 
 -18   5   2    11615.48    11627.11    384.77 o 
 -17   5   2     4320.75     4540.22    352.50 o 
 -16   5   2     3044.79     2963.41    173.60 o 
 -15   5   2     9305.44     9273.48    340.66 o 
 -14   5   2    20130.70    19236.53    269.00 o 
 -13   5   2    18750.90    18151.30    227.55 o 
 -12   5   2    33546.77    34021.99    457.87 o 
 -11   5   2     1086.55      996.91    107.47 o 
 -10   5   2     8844.98     9267.97    142.48 o 
  -9   5   2   132824.13   135093.42   1652.73 o 
  -8   5   2      791.47     1002.27     59.80 o 
  -7   5   2      478.62      538.59     82.73 o 
  -6   5   2     5071.46     5047.82    100.38 o 
  -5   5   2    20071.88    21267.83    192.46 o 
  -4   5   2     1987.33     2163.30     60.85 o 
  -3   5   2     4411.06     4278.58     67.41 o 
  -2   5   2    48652.67    51668.44    381.46 o 
  -1   5   2   125204.22   133282.95   1218.35 o 
   0   5   2    30743.51    32334.14    196.41 o 
   1   5   2    24263.93    25203.29    153.14 o 
   2   5   2    39885.81    42671.84    349.45 o 
   3   5   2   119642.50   126355.92   1182.38 o 
   4   5   2    14810.04    15490.52    124.70 o 
   5   5   2     1285.23     1367.42     70.00 o 
   6   5   2     6872.91     6872.28    104.11 o 
   7   5   2      840.44     1085.53     63.95 o 
   8   5   2    46646.86    46521.90    425.58 o 
   9   5   2    14458.26    14321.65    174.92 o 
  10   5   2      402.94      366.81    114.00 o 
  11   5   2    16980.71    16611.76    400.29 o 
  12   5   2     2263.20     2231.78    148.60 o 
  13   5   2    18194.17    16812.27    307.47 o 
  14   5   2     3220.47     3037.38    263.82 o 
  15   5   2     4887.97     5348.22    260.50 o 
  16   5   2     3067.70     3289.48    285.41 o 
  17   5   2     3738.34     3969.26    299.78 o 
  18   5   2     9169.71     9063.33    330.22 o 
  19   5   2      617.42     1424.58    620.44 o 
  20   5   2    11934.46    12286.12    492.83 o 
  21   5   2    10343.02    10237.08    622.74 o 
  22   5   2     1988.42     3504.28   1646.04 o 
  23   5   2      488.47     1514.50    463.93 o 
 -23   6   2      282.54      -62.28    539.04 o 
 -22   6   2    11855.23    12762.76   1093.58 o 
 -21   6   2     3912.47     4188.17    457.49 o 
 -20   6   2      316.79      499.99    446.44 o 
 -19   6   2       25.25     -213.38    266.19 o 
 -18   6   2    20654.47    18491.30    628.29 o 
 -17   6   2     1056.80     1041.64    345.58 o 
 -16   6   2      451.83     1120.11    285.66 o 
 -15   6   2     2550.13     2615.48    161.99 o 
 -14   6   2     1837.51     2101.49    173.15 o 
 -13   6   2    15667.70    14957.17    199.70 o 
 -12   6   2       42.89      316.22    147.82 o 
 -11   6   2      713.47      621.57    157.75 o 
 -10   6   2    79549.89    77394.12    842.34 o 
  -9   6   2     6276.60     6294.48     99.09 o 
  -8   6   2      279.72      407.62     54.85 o 
  -7   6   2      797.55      937.29     71.38 o 
  -6   6   2    60054.70    56829.33    719.00 o 
  -5   6   2    43444.18    44244.48    333.11 o 
  -4   6   2    29932.30    29916.88    200.26 o 
  -3   6   2    23863.86    26130.61    254.35 o 
  -2   6   2      248.35      373.92     48.09 o 
  -1   6   2    39574.01    42299.48    276.92 o 
   0   6   2   142778.75   152806.02   1526.78 o 
   1   6   2     4017.08     4290.23     47.54 o 
   2   6   2    22242.22    23667.48    215.40 o 
   3   6   2    37387.56    38659.25    282.60 o 
   4   6   2    19311.61    19609.84    153.23 o 
   5   6   2      550.86      618.67     54.65 o 
   6   6   2    14898.44    16170.15    161.82 o 
   7   6   2    60353.55    60002.20    615.77 o 
   8   6   2    28877.71    28810.34    308.88 o 
   9   6   2     7047.80     7107.58    131.22 o 
  10   6   2     1576.16     1744.12    124.62 o 
  11   6   2      418.01      232.11    131.57 o 
  12   6   2    97467.83    93275.02   1505.47 o 
  13   6   2     4143.24     4417.27    201.09 o 
  14   6   2     2280.23     2380.46    168.34 o 
  15   6   2     7579.73     7436.14    305.93 o 
  16   6   2    13543.23    12740.73    343.73 o 
  17   6   2     1205.06     1481.21    365.02 o 
  18   6   2     5309.19     6069.26    478.09 o 
  19   6   2     1515.89     2454.10    781.56 o 
  20   6   2     3498.89     3607.51    385.93 o 
  21   6   2       64.96     -145.05    541.14 o 
  22   6   2     1047.89     2128.63    687.86 o 
  23   6   2      975.31      984.23    769.98 o 
 -23   7   2       86.38      917.78    790.54 o 
 -22   7   2     2168.53     2063.08    443.46 o 
 -21   7   2       54.14     2696.95   1491.68 o 
 -20   7   2      718.43      485.97    316.99 o 
 -19   7   2     3836.16     4166.34    422.43 o 
 -18   7   2     5552.35     6030.84    411.06 o 
 -17   7   2      112.32      492.56    219.06 o 
 -16   7   2       22.31      740.72    288.45 o 
 -15   7   2     1839.20     1897.45    161.73 o 
 -14   7   2    49435.07    47934.09    679.91 o 
 -13   7   2     2205.79     2043.11    163.19 o 
 -12   7   2     1006.21      992.52    103.11 o 
 -11   7   2     1393.06     1526.04     94.73 o 
 -10   7   2    55066.87    54726.47    751.12 o 
  -9   7   2    10800.31    10613.56    183.19 o 
  -8   7   2    30016.98    28490.42    327.00 o 
  -7   7   2     3166.76     3379.40    122.62 o 
  -6   7   2    24918.85    25510.40    359.87 o 
  -5   7   2     1270.07     1386.57     43.73 o 
  -4   7   2     9343.48     9485.21    112.54 o 
  -3   7   2     1090.31     1154.69     83.73 o 
  -2   7   2   235906.95   253137.25   3564.85 o 
  -1   7   2    28049.16    29195.13    305.46 o 
   0   7   2    13068.95    13111.89    158.74 o 
   1   7   2     1495.47     1567.23     76.36 o 
   2   7   2    26892.08    26807.82    230.39 o 
   3   7   2    17725.97    17769.92    139.88 o 
   4   7   2   153468.44   156523.47   1907.35 o 
   5   7   2      244.35      404.37     63.08 o 
   6   7   2    21733.45    22098.06    213.90 o 
   7   7   2     5691.65     6054.87    201.01 o 
   8   7   2    51698.89    50700.46    532.62 o 
   9   7   2    19788.96    19803.18    259.82 o 
  10   7   2     1396.21     1625.93    143.31 o 
  11   7   2       47.41      -62.46    133.54 o 
  12   7   2      207.47      221.06    156.92 o 
  13   7   2     7469.19     7762.28    263.99 o 
  14   7   2     8201.95     8047.23    257.92 o 
  15   7   2       48.65     -113.54    213.67 o 
  16   7   2    40409.80    39508.37    803.96 o 
  17   7   2     1376.36     1718.45    200.63 o 
  18   7   2       25.55      163.78    328.97 o 
  19   7   2      810.90     1347.58    345.73 o 
  20   7   2    13344.62    13412.15    687.81 o 
  21   7   2     9393.56    10600.10   1741.20 o 
  22   7   2     5583.57     6034.22    542.53 o 
 -21   8   2      539.75      943.40    693.10 o 
 -20   8   2       65.10      420.46    363.24 o 
 -19   8   2     5933.12     5901.38    405.06 o 
 -18   8   2     4676.15     4100.01    494.48 o 
 -17   8   2     9313.88     9469.33    345.70 o 
 -16   8   2     3246.32     3814.11    404.40 o 
 -15   8   2    13463.33    12985.45    405.25 o 
 -14   8   2     1090.31     1351.05    192.79 o 
 -13   8   2     8178.07     8463.15    207.25 o 
 -12   8   2       85.97      308.68    110.45 o 
 -11   8   2    17030.68    16874.11    215.20 o 
 -10   8   2     5234.29     5150.04    119.21 o 
  -9   8   2     2023.72     2128.26     84.35 o 
  -8   8   2    14157.47    14136.60    185.87 o 
  -7   8   2     1436.37     1479.28     66.30 o 
  -6   8   2    42453.65    42008.53    439.25 o 
  -5   8   2   145625.36   141716.52   1628.65 o 
  -4   8   2    59355.70    58717.98    704.09 o 
  -3   8   2    11679.87    11692.68    166.50 o 
  -2   8   2      573.38      566.23     54.72 o 
  -1   8   2    93279.92    93160.58    867.13 o 
   0   8   2     5152.27     5164.11     67.49 o 
   1   8   2     3015.82     2732.26     58.03 o 
   2   8   2     1446.79     1225.44     55.04 o 
   3   8   2     1647.72     1769.41    103.79 o 
   4   8   2       73.24       73.70     58.86 o 
   5   8   2    28718.61    27564.80    237.38 o 
   6   8   2     8729.06     8531.89    113.87 o 
   7   8   2    92533.95    92848.17   1204.69 o 
   8   8   2     9510.33    10049.41    167.22 o 
   9   8   2     3552.52     3810.04    116.03 o 
  10   8   2      653.79      406.33    139.94 o 
  11   8   2     3761.89     3876.71    196.60 o 
  12   8   2     7806.34     8011.54    237.99 o 
  13   8   2    24808.16    25485.25    507.04 o 
  14   8   2      100.14      298.44    175.35 o 
  15   8   2      635.31     1061.77    247.76 o 
  16   8   2     1937.89     2002.00    197.21 o 
  17   8   2    24009.94    24093.68    624.85 o 
  18   8   2     1425.86     1923.30    310.60 o 
  19   8   2      712.97     1210.60    352.45 o 
  20   8   2      417.08     1126.53    440.26 o 
  21   8   2      546.99     2454.55    777.49 o 
  22   8   2      102.26      428.05    619.20 o 
 -22   9   2      281.66      155.25    732.43 o 
 -21   9   2     1724.85     2107.91    748.82 o 
 -20   9   2     3675.46     3191.71    476.73 o 
 -19   9   2     7238.34     7118.43    730.94 o 
 -18   9   2       54.38      473.81    353.70 o 
 -17   9   2      326.59      516.60    276.82 o 
 -16   9   2      327.32      758.27    263.20 o 
 -15   9   2    13173.37    13067.37    486.25 o 
 -14   9   2     7733.00     8138.23    359.65 o 
 -13   9   2    15859.42    15881.71    303.02 o 
 -12   9   2    16626.94    15936.41    346.93 o 
 -11   9   2      438.16      469.29    225.01 o 
 -10   9   2     6394.94     6523.61    127.85 o 
  -9   9   2    44736.61    44907.39    505.71 o 
  -8   9   2       22.04       45.70     58.66 o 
  -7   9   2     2499.05     2615.53     74.39 o 
  -6   9   2     1628.23     1837.64    255.37 o 
  -5   9   2      644.06      839.50    123.75 o 
  -4   9   2    27942.27    28126.29    362.08 o 
  -3   9   2     1929.93     2051.74    134.47 o 
  -2   9   2     3374.03     3205.78    392.51 o 
  -1   9   2    57117.45    57113.47    470.55 o 
   0   9   2    13495.38    13589.42    200.36 o 
   1   9   2      571.61      649.54     51.51 o 
   2   9   2    10158.00     9543.27    173.85 o 
   3   9   2   119667.77   118693.79   1723.14 o 
   4   9   2     7772.40     7592.27    348.65 o 
   5   9   2     4333.72     3911.08    141.86 o 
   6   9   2    21425.00    21311.74    266.01 o 
   7   9   2     9564.22     9525.60    164.19 o 
   8   9   2     2360.95     2613.19    118.04 o 
   9   9   2    21642.72    22001.21    594.32 o 
  10   9   2      315.85      640.00    111.06 o 
  11   9   2     2461.91     2591.63    178.62 o 
  12   9   2     3550.76     4097.44    218.02 o 
  13   9   2     3264.24     3044.69    213.00 o 
  14   9   2    18707.69    17947.71    366.35 o 
  15   9   2    15107.88    14525.10    364.62 o 
  16   9   2      796.80     1366.13    275.66 o 
  17   9   2     8267.03     8390.52    418.31 o 
  18   9   2     4124.90     4610.34    445.71 o 
  19   9   2     2135.57     1540.32    463.66 o 
  20   9   2       69.15      788.35   1307.38 o 
  21   9   2    12436.94    13248.76    927.79 o 
 -21  10   2     4029.75     4271.24    743.76 o 
 -20  10   2     1463.28     2219.05    579.66 o 
 -19  10   2     1801.86     2430.32    556.83 o 
 -18  10   2     7925.02     8628.29    783.09 o 
 -17  10   2     7119.53     7431.88    550.82 o 
 -16  10   2     3758.73     3852.28    594.47 o 
 -15  10   2     5427.33     5610.00    313.71 o 
 -14  10   2     2761.90     3178.15    220.25 o 
 -13  10   2      115.69      375.31    317.28 o 
 -12  10   2     2942.68     3058.64    162.85 o 
 -11  10   2       64.76      222.98    222.06 o 
 -10  10   2    17288.96    17676.84    645.53 o 
  -9  10   2    25923.12    24414.82    344.42 o 
  -8  10   2     7762.90     7011.31    223.69 o 
  -7  10   2    20966.46    21575.30    506.96 o 
  -6  10   2    13441.41    13087.43    268.54 o 
  -5  10   2    31675.04    31954.87    522.07 o 
  -4  10   2      546.78      574.06    133.67 o 
  -3  10   2    41050.20    41281.62    503.70 o 
  -2  10   2     3011.80     3495.04    257.68 o 
  -1  10   2     4281.11     4180.24     75.29 o 
   0  10   2    48238.21    48248.56    527.89 o 
   1  10   2     5088.88     5097.88     81.40 o 
   2  10   2     8538.95     9272.19    238.66 o 
   3  10   2      403.77      556.45    160.99 o 
   4  10   2    11117.96    11445.03    253.17 o 
   5  10   2     2269.47     1995.42    153.08 o 
   6  10   2      506.01      981.78    184.76 o 
   7  10   2     2260.85     2361.20     96.16 o 
   8  10   2    11570.26    11923.09    159.09 o 
   9  10   2    21069.04    21461.77    420.70 o 
  10  10   2     1904.11     2246.10    153.03 o 
  11  10   2    12711.14    12543.20    307.68 o 
  12  10   2    32164.59    32248.37    526.52 o 
  13  10   2    10446.64    10055.73    255.95 o 
  14  10   2      388.00      853.09    251.74 o 
  15  10   2     4527.82     5325.66    498.02 o 
  16  10   2     5303.86     5611.47    394.28 o 
  17  10   2     1884.49     2951.32    762.23 o 
  18  10   2     4309.84     4350.06   1091.05 o 
  19  10   2      377.79     1121.32    723.45 o 
  20  10   2      355.15     1182.68    492.34 o 
  21  10   2      619.74     1441.25    517.59 o 
 -20  11   2     1037.58     1693.72    697.87 o 
 -19  11   2     3228.27     4123.15    551.86 o 
 -18  11   2     4500.50     4674.07    640.80 o 
 -17  11   2     3692.67     4307.59   1078.09 o 
 -16  11   2     2727.80     2851.66    493.14 o 
 -15  11   2      217.35      632.35    411.61 o 
 -14  11   2    23362.66    24189.38   1623.69 o 
 -13  11   2     7008.72     6637.43    340.97 o 
 -12  11   2     7552.92     6881.42    350.15 o 
 -11  11   2    29577.72    27328.58    476.55 o 
 -10  11   2    13217.69    13020.09    441.66 o 
  -9  11   2      807.07      932.21    177.47 o 
  -8  11   2     4111.61     3984.82    231.50 o 
  -7  11   2    12666.80    12926.73    500.23 o 
  -6  11   2       48.49      177.89    213.51 o 
  -5  11   2       52.49      358.36    180.13 o 
  -4  11   2     5747.48     5929.31    406.89 o 
  -3  11   2     5028.42     5334.12    126.90 o 
  -2  11   2     9989.23    10216.46    601.62 o 
  -1  11   2      371.59      464.77     58.62 o 
   0  11   2      165.46      216.87     77.48 o 
   1  11   2    48083.31    46435.43   1119.33 o 
   2  11   2    12096.10    11845.16    180.29 o 
   3  11   2      577.19      512.10    159.31 o 
   4  11   2    22798.97    23740.10    472.52 o 
   5  11   2    15629.32    15468.51    394.64 o 
   6  11   2     6683.05     6572.22    388.19 o 
   7  11   2    11600.34    10863.06    336.46 o 
   8  11   2    22538.26    21725.20    378.28 o 
   9  11   2     1191.93     1223.87    155.72 o 
  10  11   2     1262.97     1341.90    136.40 o 
  11  11   2     5942.78     6117.76    257.46 o 
  12  11   2      165.53      161.48    445.07 o 
  13  11   2    12498.50    13031.54    442.85 o 
  14  11   2       41.44      495.45    325.58 o 
  15  11   2      494.22      524.63    283.39 o 
  16  11   2     6154.63     5809.97    587.01 o 
  17  11   2      775.28      465.01    423.91 o 
  18  11   2      317.71     2595.67   1400.65 o 
  19  11   2     4017.29     3846.45    546.81 o 
  20  11   2     3823.19     3836.58    682.16 o 
 -20  12   2     7286.87     7311.44    787.40 o 
 -19  12   2      200.04     -575.99   1092.69 o 
 -18  12   2     1293.13     1443.02    640.36 o 
 -17  12   2      974.32      902.69    810.21 o 
 -16  12   2     2492.97     2205.64    655.85 o 
 -15  12   2     8943.25     9777.83    561.16 o 
 -14  12   2     5171.87     5833.38    455.02 o 
 -13  12   2     2921.30     2674.74    392.89 o 
 -12  12   2     3454.46     3837.64    338.59 o 
 -11  12   2    22464.06    22634.59    527.75 o 
 -10  12   2      557.13     1013.66    298.72 o 
  -9  12   2       17.19      -28.61    254.58 o 
  -8  12   2    30854.79    29061.62    612.16 o 
  -7  12   2     6696.74     6827.68    470.90 o 
  -6  12   2     7863.10     7702.29    242.83 o 
  -5  12   2     4452.00     4074.45    230.34 o 
  -4  12   2    12940.85    13207.15    325.99 o 
  -3  12   2    23668.72    24639.77    466.10 o 
  -2  12   2    25406.40    25994.19    344.16 o 
  -1  12   2     9833.90     9414.87    238.56 o 
   0  12   2       34.89      147.20     47.31 o 
   1  12   2       11.17      132.49     72.97 o 
   2  12   2     1564.32     1851.80    131.82 o 
   3  12   2      370.04      372.13     93.57 o 
   4  12   2     4044.94     4116.58    241.34 o 
   5  12   2    13665.26    14487.14    699.74 o 
   6  12   2      310.28      361.23    191.81 o 
   7  12   2     4093.48     4306.06    224.41 o 
   8  12   2     5115.63     5174.18    251.11 o 
   9  12   2     4421.84     4229.22    344.14 o 
  10  12   2    26680.47    25720.63    687.42 o 
  11  12   2      793.51      622.82    345.92 o 
  12  12   2     5762.17     5801.07    525.57 o 
  13  12   2     3179.94     3287.20    294.49 o 
  14  12   2    13942.82    14019.24    694.10 o 
  15  12   2     1944.32     2474.24    578.76 o 
  16  12   2     2163.05     2815.66    719.93 o 
  17  12   2     5025.71     5215.96    621.63 o 
  18  12   2     2069.65     2180.96    501.40 o 
  19  12   2      391.14     1197.83    497.18 o 
 -19  13   2     2322.57     2080.16    528.22 o 
 -18  13   2       26.50     1053.50    512.08 o 
 -17  13   2      480.49     1392.16    681.48 o 
 -16  13   2    11094.39    10714.20    741.16 o 
 -15  13   2     4346.91     5258.34    547.47 o 
 -14  13   2       74.00      412.40    921.95 o 
 -13  13   2     2003.48     1936.12    371.92 o 
 -12  13   2    31422.11    31243.30    931.86 o 
 -11  13   2     3068.08     2535.04    305.63 o 
 -10  13   2     6957.17     6988.33    341.76 o 
  -9  13   2      151.47      457.55    322.29 o 
  -8  13   2     7905.73     7421.32    332.04 o 
  -7  13   2     4111.09     4305.57    342.76 o 
  -6  13   2    25066.35    25149.18    651.68 o 
  -5  13   2      429.06      521.55    219.29 o 
  -4  13   2    18127.97    17585.62    433.23 o 
  -3  13   2      426.14      751.52    152.85 o 
  -2  13   2     3513.93     3840.96    277.97 o 
  -1  13   2     4207.50     4003.65    367.04 o 
   0  13   2    21859.33    20899.25    565.31 o 
   1  13   2      393.76      533.69    104.73 o 
   2  13   2    21741.87    21520.94    300.83 o 
   3  13   2    12380.72    11910.94    220.08 o 
   4  13   2      329.42      637.33    214.56 o 
   5  13   2     3401.42     3591.75    255.97 o 
   6  13   2    51711.55    51379.96   1008.63 o 
   7  13   2    10502.21    10758.92    355.41 o 
   8  13   2     4096.17     4111.62    303.90 o 
   9  13   2    15727.65    14889.87    439.40 o 
  10  13   2     2305.76     3044.02    297.03 o 
  11  13   2      893.26      853.00    283.02 o 
  12  13   2      232.88      174.89    328.07 o 
  13  13   2       13.18      132.05    305.76 o 
  14  13   2     8159.66     8149.22    397.82 o 
  15  13   2      915.35     1073.43    685.65 o 
  16  13   2     1421.99     1529.95    452.61 o 
  17  13   2     2129.08     2774.42    504.87 o 
  18  13   2    10047.51     9824.29    811.34 o 
 -18  14   2      269.16      574.55    558.56 o 
 -17  14   2      241.65      930.77    460.35 o 
 -16  14   2     4198.46     3491.13    825.70 o 
 -15  14   2     9238.33     9369.37    968.73 o 
 -14  14   2       43.56      370.14    377.71 o 
 -13  14   2     2879.03     3037.23    412.19 o 
 -12  14   2      466.80     1156.88    269.70 o 
 -11  14   2      170.65      608.47    382.83 o 
 -10  14   2     9679.46     9442.43    404.45 o 
  -9  14   2     6185.59     6625.25    408.78 o 
  -8  14   2    14841.58    15062.45    468.61 o 
  -7  14   2    24548.74    23819.25    784.43 o 
  -6  14   2       45.05      246.43    230.39 o 
  -5  14   2      758.19      967.49    183.14 o 
  -4  14   2     7421.05     7531.97    313.82 o 
  -3  14   2    75513.10    73371.24   1403.97 o 
  -2  14   2    26133.91    25219.08    433.04 o 
  -1  14   2     3167.31     2448.12    317.41 o 
   0  14   2     8202.34     7575.84    505.38 o 
   1  14   2     5841.68     5959.00    333.26 o 
   2  14   2    21608.81    21861.09    578.27 o 
   3  14   2     2511.57     2596.38    335.95 o 
   4  14   2    16522.13    16107.85    428.29 o 
   5  14   2    16420.38    16668.50    493.06 o 
   6  14   2     5026.20     5669.08    752.78 o 
   7  14   2      249.58      616.42    328.93 o 
   8  14   2      105.32     1358.75    363.95 o 
   9  14   2    11841.74    12118.44    399.63 o 
  10  14   2    11660.66    12213.93    775.96 o 
  11  14   2     4367.89     4751.47    382.47 o 
  12  14   2     2904.29     2946.45    498.38 o 
  13  14   2      154.86      758.90    334.17 o 
  14  14   2     8005.19     8795.52    575.60 o 
  15  14   2     7623.01     7429.30    724.47 o 
  16  14   2        0.19      639.35    561.87 o 
  17  14   2      157.52     1456.62    779.81 o 
 -17  15   2     7466.44     7624.70   1056.34 o 
 -16  15   2      222.94      417.08    460.07 o 
 -15  15   2      635.58      510.06    530.85 o 
 -14  15   2       28.00       31.67    390.94 o 
 -13  15   2      586.23      918.75    512.95 o 
 -12  15   2       88.71     -376.35    663.00 o 
 -11  15   2    21024.27    20236.14    929.36 o 
 -10  15   2     1612.45     1895.10    324.54 o 
  -9  15   2      201.61      611.95    332.33 o 
  -8  15   2     1666.13     1425.82    292.76 o 
  -7  15   2    21117.07    21226.48    578.20 o 
  -6  15   2      293.73      451.82    223.17 o 
  -5  15   2     3276.36     3726.94    236.52 o 
  -4  15   2       89.39      246.34    276.98 o 
  -3  15   2    13016.08    13986.89    876.80 o 
  -2  15   2      881.04     1084.36    550.35 o 
  -1  15   2       23.76     -225.71    323.90 o 
   0  15   2       52.09      318.20    341.93 o 
   1  15   2    83698.34    83112.37   2484.28 o 
   2  15   2      565.91      746.05    813.48 o 
   3  15   2     1971.50     1594.19    364.29 o 
   4  15   2      189.39      440.69    226.32 o 
   5  15   2    28030.82    28343.92    665.96 o 
   6  15   2      446.21      649.64    270.75 o 
   7  15   2    11173.58    10890.53    389.66 o 
   8  15   2      577.22     1034.51    260.84 o 
   9  15   2     8184.30     7970.93    396.92 o 
  10  15   2        6.49      878.01    326.18 o 
  11  15   2     8914.49     8643.58    412.35 o 
  12  15   2      261.61      349.86    309.41 o 
  13  15   2    16031.04    17070.89    711.65 o 
  14  15   2       51.87      572.43    474.84 o 
  15  15   2      428.81     1194.15   1171.66 o 
  16  15   2      210.30      851.07    756.42 o 
 -15  16   2     6299.69     6166.90    583.36 o 
 -14  16   2     1344.32     1454.74    806.93 o 
 -13  16   2      822.60     7027.05   3347.50 o 
 -12  16   2     2049.42     1309.32    731.24 o 
 -11  16   2      248.50      382.90    436.24 o 
 -10  16   2     1601.04     1888.58    397.49 o 
  -9  16   2     1184.92     1699.18    468.00 o 
  -8  16   2    15997.45    16307.97    713.48 o 
  -7  16   2    21473.92    20531.58    600.55 o 
  -6  16   2      163.22      456.94    628.59 o 
  -5  16   2     5085.85     5356.87    526.11 o 
  -4  16   2     6556.75     6621.47    801.71 o 
  -3  16   2    18230.03    19551.66    858.96 o 
  -2  16   2    11805.40    11446.24    575.51 o 
  -1  16   2      951.48     1119.39    460.38 o 
   0  16   2     2456.98     2853.79    489.52 o 
   1  16   2     3792.80     4264.27    438.16 o 
   2  16   2    11632.30    12543.72    602.90 o 
   3  16   2       85.96      356.62    458.00 o 
   4  16   2     5420.79     6202.80    741.99 o 
   5  16   2     4398.41     4591.14    559.90 o 
   6  16   2     4646.04     4971.54    564.64 o 
   7  16   2      753.80     1103.56    482.73 o 
   8  16   2      103.08      -67.71    246.97 o 
   9  16   2     8030.49     7684.35    526.72 o 
  10  16   2    14366.36    13409.77    573.57 o 
  11  16   2     2834.06     3041.26    362.35 o 
  12  16   2      293.50      292.63    300.26 o 
  13  16   2     1906.82     2603.87    593.54 o 
  14  16   2     5694.39     5213.63    707.90 o 
  15  16   2     2580.06     2598.49    660.84 o 
 -14  17   2       41.72     1517.31    794.12 o 
 -13  17   2     1087.13     2682.41    824.51 o 
 -12  17   2    16402.64    15691.89   1333.76 o 
 -11  17   2     1342.02     1297.10    767.60 o 
 -10  17   2     1363.62     1799.13    552.90 o 
  -9  17   2     2082.39     2650.09    700.31 o 
  -8  17   2     1138.43     2310.73    549.64 o 
  -7  17   2     1892.16     2173.85    439.24 o 
  -6  17   2     8065.79     7952.82    645.08 o 
  -5  17   2      397.08      412.27    397.89 o 
  -4  17   2    10873.59    10575.59    699.52 o 
  -3  17   2     2301.70     2401.13    542.03 o 
  -2  17   2      336.73     1546.09    652.05 o 
  -1  17   2     3305.56     3439.20    463.59 o 
   0  17   2    17479.04    16654.90    851.08 o 
   1  17   2       85.02      213.02    647.51 o 
   2  17   2    18496.93    17032.63    767.49 o 
   3  17   2     4432.49     4044.87   2974.13 o 
   4  17   2     4052.59     4371.71    612.53 o 
   5  17   2      101.37      832.69    534.55 o 
   6  17   2    16364.88    16233.71    914.14 o 
   7  17   2      130.77      528.35    429.87 o 
   8  17   2     1300.48     1346.37    452.75 o 
   9  17   2     1714.00     1804.24   1174.19 o 
  10  17   2     1644.18     2235.30    618.39 o 
  11  17   2      935.97     1911.87    622.65 o 
  12  17   2       68.04      924.45    457.45 o 
  13  17   2      128.46      124.26    803.35 o 
 -12  18   2      865.95     2683.90   1365.94 o 
 -11  18   2     1511.69     3304.59    885.00 o 
 -10  18   2     1407.47     1709.00    466.72 o 
  -9  18   2       46.98      639.23    562.81 o 
  -8  18   2     6683.20     7129.46    902.58 o 
  -7  18   2     2199.88     1512.79    590.39 o 
  -6  18   2     5079.96     6486.30    696.06 o 
  -5  18   2     3096.82     4834.54    812.21 o 
  -4  18   2     8526.44    10076.56    637.27 o 
  -3  18   2     2092.42     3031.76    488.79 o 
  -2  18   2     3997.79     4608.92    538.90 o 
  -1  18   2      787.05     2250.24    735.25 o 
   0  18   2     1183.40     1060.14    522.36 o 
   1  18   2       43.14     -535.52    535.52 o 
   2  18   2     1578.00     2161.64    550.57 o 
   3  18   2     2179.98     2705.78    488.85 o 
   4  18   2     1158.14     1831.89    484.63 o 
   5  18   2     3844.54     3812.19    659.42 o 
   6  18   2     1883.08     1965.47    785.18 o 
   7  18   2     1172.97     1885.04    620.88 o 
   8  18   2     5999.19     7201.40    951.05 o 
   9  18   2     1209.66     1812.68    636.60 o 
  10  18   2    11490.99    10270.91    908.41 o 
  11  18   2       97.25      762.00    634.72 o 
  12  18   2     2905.42     4052.52    989.89 o 
 -10  19   2     3887.90     5283.77   1555.75 o 
  -9  19   2      330.89      715.75    709.34 o 
  -8  19   2     3203.80     3877.49    561.80 o 
  -7  19   2     3958.76     4144.84    568.29 o 
  -6  19   2      471.06     1355.30    563.47 o 
  -5  19   2       37.71      216.71    464.01 o 
  -4  19   2     2389.37     2158.02    507.25 o 
  -3  19   2      599.29     1678.71    605.01 o 
  -2  19   2     7074.58     7418.27    764.19 o 
  -1  19   2      744.97     1181.93    493.47 o 
   0  19   2     2608.07     2935.08    837.59 o 
   1  19   2     6367.05     6111.44   1253.60 o 
   2  19   2     3414.65     3815.14    664.87 o 
   3  19   2        2.16      954.77    594.51 o 
   4  19   2     7051.46     7857.05    667.54 o 
   5  19   2     5043.14     5190.49    610.69 o 
   6  19   2        1.31     1054.06    525.19 o 
   7  19   2     3335.71     3722.39   1050.68 o 
   8  19   2     5397.50     6511.76    873.53 o 
   9  19   2      111.28      541.47    663.54 o 
  10  19   2      265.37     1386.48    684.64 o 
  -7  20   2     1410.25     1108.78    533.18 o 
  -6  20   2     5939.95     5672.64    651.82 o 
  -5  20   2     3770.31     3424.02    915.38 o 
  -4  20   2      307.08      687.43    622.89 o 
  -3  20   2     3513.05     2812.29    802.91 o 
  -2  20   2      313.88      500.77    509.94 o 
  -1  20   2     4930.35     4505.08    743.84 o 
   0  20   2     4667.87     4168.84    623.71 o 
   1  20   2     1337.02     1830.45    862.70 o 
   2  20   2     8784.63     9747.26   1306.04 o 
   3  20   2       90.72      817.81    611.43 o 
   4  20   2      913.28     1405.96   1642.46 o 
   5  20   2      264.07      603.10    610.28 o 
   6  20   2     1965.40     2266.04    578.33 o 
   7  20   2     1731.10     1181.80    551.02 o 
 -23   0   3      905.57     -126.05    637.97 o 
 -21   0   3     8631.59     8866.38    792.63 o 
 -17   0   3      137.48      767.52    239.35 o 
 -15   0   3    46575.89    46331.62   1374.21 o 
 -13   0   3     6370.59     6517.84    224.02 o 
 -11   0   3   119192.16   116747.42   1768.98 o 
  -9   0   3     7589.10     7972.01    326.28 o 
  -7   0   3    33398.09    33739.45    282.82 o 
  -5   0   3    28168.13    29533.37    353.58 o 
  -3   0   3   310045.03   336505.16   7020.51 o 
  -1   0   3    10082.78    10093.42     88.18 o 
   1   0   3   197426.27   215536.59   3506.86 o 
   3   0   3   600656.25   671069.38  23528.05 o 
   5   0   3       52.42      203.76     66.19 o 
   7   0   3   213641.94   217405.95   4706.93 o 
   9   0   3     9818.58     9932.98    385.88 o 
  11   0   3        2.84      199.40    336.27 o 
  13   0   3     8357.02     8119.92    337.55 o 
  15   0   3    94667.27    91954.95   2707.74 o 
  17   0   3     1818.89     2194.34    429.92 o 
  19   0   3    41599.34    43253.01   1440.43 o 
  21   0   3     6460.60     6097.85   1123.38 o 
  23   0   3      168.41      391.84    658.53 o 
 -23   1   3     5759.21     6107.39    799.18 o 
 -22   1   3      624.75     1533.40    616.22 o 
 -21   1   3      659.79     1271.78    560.80 o 
 -20   1   3     4533.57     4188.98    439.30 o 
 -19   1   3    15807.51    16304.95   1087.92 o 
 -18   1   3      765.93      824.63    230.18 o 
 -17   1   3      707.10     1115.75    140.12 o 
 -16   1   3     5215.56     4843.26    155.22 o 
 -15   1   3     1701.90     1741.08    100.58 o 
 -14   1   3    12705.36    12932.31    176.13 o 
 -13   1   3       78.83      323.85    102.61 o 
 -12   1   3    13170.27    13416.09    128.69 o 
 -11   1   3    42812.64    41434.33    352.15 o 
 -10   1   3     8814.22     8472.91    132.08 o 
  -9   1   3     2317.89     2249.55    100.68 o 
  -8   1   3     8134.28     8091.85    134.93 o 
  -7   1   3   143050.81   150909.61   1761.96 o 
  -6   1   3    25957.77    26114.92    234.07 o 
  -5   1   3    70137.34    74468.43    703.38 o 
  -4   1   3      660.61      796.31     38.75 o 
  -3   1   3    46536.83    47479.64    283.83 o 
  -2   1   3   179640.13   198873.22   2119.91 o 
  -1   1   3   117007.51   122610.27   1006.41 o 
   0   1   3     3916.39     3973.10     40.57 o 
   1   1   3     2705.25     2981.79     39.49 o 
   2   1   3     1674.61     1621.78     55.85 o 
   3   1   3     1353.98     1522.77     68.38 o 
   4   1   3     6575.02     6504.94     92.30 o 
   5   1   3    37148.01    38017.07    290.24 o 
   6   1   3   107672.39   111533.29   1079.39 o 
   7   1   3    47649.15    48273.12    629.70 o 
   8   1   3     5872.36     6124.42    205.44 o 
   9   1   3    33195.40    32207.60    370.81 o 
  10   1   3    55984.89    53241.66    700.82 o 
  11   1   3   102246.81    99134.52   1464.77 o 
  12   1   3    10920.79    10299.83    225.50 o 
  13   1   3       51.08       82.00    206.58 o 
  14   1   3     1637.93     1843.85    186.03 o 
  15   1   3    20435.17    20582.90    453.03 o 
  16   1   3    12982.16    13207.67    322.99 o 
  17   1   3      818.35     1015.62    194.86 o 
  18   1   3     8143.62     8471.23    332.79 o 
  19   1   3     4429.57     4160.85    258.62 o 
  20   1   3     1127.20     1026.29    284.14 o 
  21   1   3      760.11      109.60    471.99 o 
  22   1   3      811.79     1275.78    803.20 o 
  23   1   3    10999.42    10394.09    838.56 o 
 -24   2   3        2.66      251.20    691.01 o 
 -22   2   3      128.75     -251.20    599.24 o 
 -21   2   3      677.49      523.25    522.36 o 
 -20   2   3    10926.58     8538.90    791.43 o 
 -19   2   3     4395.83     4876.43    552.75 o 
 -18   2   3     1002.00     1257.83    205.18 o 
 -17   2   3     2191.73     2350.60    248.57 o 
 -16   2   3    39014.79    36850.36    529.87 o 
 -15   2   3     8534.56     7816.48    240.09 o 
 -14   2   3     9935.25    10316.52    298.18 o 
 -13   2   3    24909.77    25187.98    376.72 o 
 -12   2   3     7502.02     7108.28    131.68 o 
 -11   2   3     3515.11     3678.60    113.21 o 
 -10   2   3   113850.95   115785.72   1226.86 o 
  -9   2   3     3637.06     3700.21     66.87 o 
  -8   2   3    18316.91    18306.71    191.34 o 
  -7   2   3     1770.82     2113.41     66.67 o 
  -6   2   3    13595.82    14024.87    196.98 o 
  -5   2   3    70933.54    77961.33    679.35 o 
  -4   2   3    24123.13    23347.27    136.86 o 
  -3   2   3    23028.68    24941.07    138.63 o 
  -2   2   3   138785.44   152792.91   1424.88 o 
  -1   2   3    16762.69    17515.89    100.45 o 
   0   2   3      121.88      218.43     42.19 o 
   1   2   3      201.45      235.93     32.42 o 
   2   2   3   154539.03   161699.30   1627.15 o 
   3   2   3    47747.73    50121.59    378.25 o 
   4   2   3     4522.33     4332.97     73.53 o 
   5   2   3    71834.85    73854.13    620.08 o 
   6   2   3    54330.38    53636.76    405.15 o 
   7   2   3    12359.77    12763.08    211.20 o 
   8   2   3    30008.76    28864.63    511.04 o 
   9   2   3     3635.70     3535.67    137.16 o 
  10   2   3     2384.08     2301.48    154.80 o 
  11   2   3       54.74      196.99    127.77 o 
  12   2   3     3673.94     3629.06    201.29 o 
  13   2   3    14129.61    12945.29    254.54 o 
  14   2   3    40596.81    39996.87    606.34 o 
  15   2   3     3084.41     3036.07    178.86 o 
  16   2   3     9030.92     8954.14    275.54 o 
  17   2   3    22004.43    21997.97    695.47 o 
  18   2   3    11662.76    11849.43    527.82 o 
  19   2   3      408.27      661.35    342.83 o 
  20   2   3    23037.35    23262.03    782.61 o 
  21   2   3       49.22      361.17    390.22 o 
  22   2   3      243.20     2332.28    983.63 o 
  23   2   3     1409.46     2297.82   1051.87 o 
 -24   3   3     4309.21     4678.37    580.66 o 
 -22   3   3      590.83      886.85    427.00 o 
 -20   3   3     2735.33     2645.98    395.45 o 
 -19   3   3     2407.58     2194.92    492.56 o 
 -18   3   3     5507.97     5784.94    321.21 o 
 -17   3   3    16386.20    16038.76    568.06 o 
 -16   3   3      694.05      710.55    168.60 o 
 -15   3   3     3692.63     3908.14    138.75 o 
 -14   3   3     1152.41     1069.90     95.58 o 
 -13   3   3     4952.46     4502.05     92.61 o 
 -12   3   3    33801.60    34440.11    313.97 o 
 -11   3   3     2361.34     2529.23     57.62 o 
 -10   3   3    20996.54    21095.22    182.50 o 
  -9   3   3    35642.64    34748.87    248.99 o 
  -8   3   3    25753.11    25948.33    206.69 o 
  -7   3   3    31677.41    33760.50    214.49 o 
  -6   3   3    61786.66    66899.08    503.24 o 
  -5   3   3     7166.53     7064.42     76.35 o 
  -4   3   3    62987.33    67415.47    464.72 o 
  -3   3   3     1380.21     1766.25     35.36 o 
  -2   3   3     1420.22     1825.37     37.45 o 
  -1   3   3   115416.49   120656.77   1038.93 o 
   0   3   3    51407.95    52459.45    416.90 o 
   1   3   3    12535.12    13080.23     91.17 o 
   2   3   3     8492.52     8010.87     84.64 o 
   3   3   3    11952.92    12426.69     97.09 o 
   4   3   3      829.52      818.82     48.30 o 
   5   3   3    19874.36    20592.75    149.59 o 
   6   3   3    82521.92    83701.31    792.83 o 
   7   3   3     1695.37     2005.58    109.96 o 
   8   3   3   103788.29   102285.35   1591.56 o 
   9   3   3     2198.99     2399.35    194.28 o 
  10   3   3    97113.34    92255.38   1287.02 o 
  11   3   3    31818.71    31775.44    563.27 o 
  12   3   3    43220.74    41322.68    602.21 o 
  13   3   3     9825.18    10054.41    268.86 o 
  14   3   3    27435.93    26655.37    456.42 o 
  15   3   3     3105.57     3395.15    211.75 o 
  16   3   3     2644.74     2760.18    208.96 o 
  17   3   3       17.43      380.56    270.93 o 
  18   3   3     2936.53     3487.23    260.16 o 
  19   3   3      238.61     1058.84    354.92 o 
  20   3   3     1671.79     2119.13    362.22 o 
  21   3   3     5264.99     5615.47    513.07 o 
  22   3   3     3773.51     3577.39    577.86 o 
  23   3   3     3143.79     3798.48    542.41 o 
 -24   4   3      130.33     -392.74    738.99 o 
 -23   4   3     3703.00     3057.57    668.07 o 
 -22   4   3     2033.21     1924.05    706.51 o 
 -21   4   3     3391.94     3303.10    590.60 o 
 -20   4   3       59.24      -15.73    335.96 o 
 -19   4   3      354.19      420.17    560.20 o 
 -18   4   3    22031.46    21394.86    495.49 o 
 -17   4   3      123.53      687.92    425.51 o 
 -16   4   3     2547.40     2916.02    211.97 o 
 -15   4   3    18679.71    17730.23    286.10 o 
 -14   4   3    36954.08    34592.42    857.98 o 
 -13   4   3      613.45      705.96     89.10 o 
 -12   4   3    11387.60    10859.08    128.06 o 
 -11   4   3    20121.84    19730.07    239.19 o 
 -10   4   3     1561.27     1643.19     60.03 o 
  -9   4   3        5.00       80.60     63.16 o 
  -8   4   3    24030.46    24135.91    180.61 o 
  -7   4   3      441.79      511.25     50.23 o 
  -6   4   3    10483.66    10497.23     81.31 o 
  -5   4   3    53383.98    55792.45    388.84 o 
  -4   4   3     2698.52     2998.12     48.16 o 
  -3   4   3    54090.74    57109.73    381.90 o 
  -2   4   3      600.63      620.16     31.48 o 
  -1   4   3      382.31      498.16     30.32 o 
   0   4   3    46745.72    48738.52    313.47 o 
   1   4   3     5959.26     6149.57     59.88 o 
   2   4   3      776.55      974.68     36.32 o 
   3   4   3    13523.66    14077.98    121.34 o 
   4   4   3   102961.35   105605.23    953.40 o 
   5   4   3     3876.98     4337.63     98.04 o 
   6   4   3    26644.26    27246.75    356.94 o 
   7   4   3    51912.77    51246.16    474.96 o 
   8   4   3       10.62       28.51     75.79 o 
   9   4   3     2836.31     2753.55    134.18 o 
  10   4   3      377.49      368.43    118.69 o 
  11   4   3      434.48      451.34    115.93 o 
  12   4   3    32163.84    30994.38    485.47 o 
  13   4   3      274.41      499.96    139.62 o 
  14   4   3     2264.80     2202.52    168.47 o 
  15   4   3    26842.85    27584.54    565.40 o 
  16   4   3    21892.31    20959.88    436.54 o 
  17   4   3      835.10     1111.26    205.88 o 
  18   4   3    11397.56    11455.27    355.45 o 
  19   4   3     9472.34     9816.85    420.64 o 
  20   4   3       37.14      458.94    422.24 o 
  21   4   3      226.87      903.98    357.36 o 
  22   4   3     2265.12     2621.72   1137.69 o 
  23   4   3      107.45      440.39    568.27 o 
 -22   5   3     6460.73     7051.56    697.72 o 
 -21   5   3     1059.41     1224.10    515.21 o 
 -20   5   3     1471.68     1680.61    382.82 o 
 -19   5   3     1691.99     1572.89    286.33 o 
 -18   5   3       46.75       62.17    434.37 o 
 -17   5   3     1157.61     1042.04    289.00 o 
 -16   5   3     7355.05     7378.13    559.94 o 
 -15   5   3     2640.66     2462.83    246.06 o 
 -14   5   3    18125.37    17984.46    296.71 o 
 -13   5   3     8651.09     8806.38    169.59 o 
 -12   5   3    12059.03    11558.28    152.58 o 
 -11   5   3     3930.03     3606.87     77.51 o 
 -10   5   3    41471.01    39082.44    357.84 o 
  -9   5   3    10530.57    10267.62    234.23 o 
  -8   5   3    33097.29    33482.79    309.01 o 
  -7   5   3    31740.48    31636.15    245.21 o 
  -6   5   3      216.23      215.17     53.82 o 
  -5   5   3    10305.42     9806.68    149.57 o 
  -4   5   3    50939.82    53037.65    491.83 o 
  -3   5   3    19534.65    19912.46    126.33 o 
  -2   5   3    78152.57    80693.09    614.66 o 
  -1   5   3      713.38      905.39     59.79 o 
   0   5   3     2460.83     2660.89     55.21 o 
   1   5   3     2522.33     2641.96     67.45 o 
   2   5   3     7740.65     7566.25     80.68 o 
   3   5   3     1900.30     2126.22     84.78 o 
   4   5   3    19883.94    20163.71    154.22 o 
   5   5   3    18161.07    18727.96    150.34 o 
   6   5   3    10433.06     9339.92    121.23 o 
   7   5   3    25758.87    25364.30    446.82 o 
   8   5   3    43189.11    42138.74    507.90 o 
   9   5   3    39153.30    38037.68    533.87 o 
  10   5   3      449.69      310.54    177.79 o 
  11   5   3    32561.17    30756.21    436.99 o 
  12   5   3    11092.01    10794.16    232.31 o 
  13   5   3    23018.80    22282.17    373.15 o 
  14   5   3    17480.17    16779.04    536.49 o 
  15   5   3     1596.50     2031.20    180.00 o 
  16   5   3     4194.10     4038.17    239.48 o 
  17   5   3       42.50      -33.34    270.32 o 
  18   5   3     6941.75     7467.56    316.72 o 
  19   5   3     6312.11     6150.04    444.38 o 
  20   5   3     3088.05     3540.14    402.22 o 
  21   5   3     3104.12     3169.70    643.23 o 
  22   5   3      495.24      465.23    485.96 o 
  23   5   3     1755.16     1556.19    492.74 o 
 -23   6   3     3341.66     3326.64    631.42 o 
 -22   6   3       40.72      986.01    700.85 o 
 -21   6   3       50.79      330.16    473.19 o 
 -20   6   3      185.73     1455.33    632.91 o 
 -19   6   3     5351.75     5622.75    366.79 o 
 -18   6   3     7677.67     7284.47    327.28 o 
 -17   6   3    14159.21    14266.21    443.43 o 
 -16   6   3     1996.28     2357.05    221.28 o 
 -15   6   3       55.31       55.91    213.93 o 
 -14   6   3     1056.65     1095.68    117.08 o 
 -13   6   3    28177.82    27155.74    289.43 o 
 -12   6   3     3380.66     3267.36     90.61 o 
 -11   6   3     1314.92     1691.24    160.65 o 
 -10   6   3     2900.33     3246.81     90.22 o 
  -9   6   3     6920.74     6834.54    127.97 o 
  -8   6   3     5592.12     5565.71    141.28 o 
  -7   6   3     5896.13     5581.69     83.67 o 
  -6   6   3    20502.15    19896.95    190.31 o 
  -5   6   3    22654.37    21942.95    172.61 o 
  -4   6   3    16942.50    17499.92    130.63 o 
  -3   6   3    11123.83    11578.09     99.39 o 
  -2   6   3     3722.27     3678.52     53.69 o 
  -1   6   3   154365.55   162969.13   1741.07 o 
   0   6   3    18684.07    19960.50    144.99 o 
   1   6   3    26817.79    26695.09    185.52 o 
   2   6   3    62994.34    64558.82    583.13 o 
   3   6   3    32031.46    30985.14    236.21 o 
   4   6   3      986.16      911.01     64.68 o 
   5   6   3   126955.70   129257.45   1642.30 o 
   6   6   3    24889.60    24383.08    359.63 o 
   7   6   3     2975.23     2917.66     91.59 o 
   8   6   3    13350.53    13344.73    163.44 o 
   9   6   3    23318.01    22160.34    284.35 o 
  10   6   3    13251.31    13590.43    258.26 o 
  11   6   3    13956.92    13910.07    314.29 o 
  12   6   3     7557.40     7734.22    209.76 o 
  13   6   3    20596.47    20641.13    576.24 o 
  14   6   3    13825.34    13343.80    332.87 o 
  15   6   3     3703.53     3813.67    251.35 o 
  16   6   3     2067.25     2313.33    246.91 o 
  17   6   3    30493.38    30337.00    627.52 o 
  18   6   3      786.69     1117.07    252.58 o 
  19   6   3       40.68     -144.83    552.05 o 
  20   6   3     1033.13     1629.91    480.25 o 
  21   6   3     6045.57     6352.18    426.33 o 
  22   6   3     1837.15     2824.66    615.28 o 
 -23   7   3     3363.24     4663.08    871.59 o 
 -22   7   3     1303.08     1694.91    532.79 o 
 -21   7   3     7878.86     7570.00    652.85 o 
 -20   7   3      137.09      452.93    302.02 o 
 -19   7   3     1323.35     1332.10    313.64 o 
 -18   7   3      447.13      526.57    282.19 o 
 -17   7   3    13472.35    13067.16    507.75 o 
 -16   7   3     3350.16     3773.20    457.25 o 
 -15   7   3     4481.35     5106.03    325.06 o 
 -14   7   3      321.59      537.47    209.03 o 
 -13   7   3      595.83      955.50    104.09 o 
 -12   7   3      602.20      686.29    109.74 o 
 -11   7   3       97.22      -14.72    124.54 o 
 -10   7   3     5343.76     5205.04    111.70 o 
  -9   7   3   135849.39   132317.39   1757.24 o 
  -8   7   3     3614.52     3516.06     75.62 o 
  -7   7   3      340.31      286.76     70.01 o 
  -6   7   3     1823.58     1801.43     82.93 o 
  -5   7   3    40951.81    39296.76    337.42 o 
  -4   7   3    60432.19    62229.96    525.07 o 
  -3   7   3     9853.76    10219.82     85.95 o 
  -2   7   3     1056.10     1042.14     46.30 o 
  -1   7   3     5738.45     5771.06     71.36 o 
   0   7   3     9578.47     8959.55    147.43 o 
   1   7   3    38066.20    38710.00    368.47 o 
   2   7   3     5316.85     5227.43    105.07 o 
   3   7   3    86158.55    86133.51    821.90 o 
   4   7   3     1928.74     1901.61     92.00 o 
   5   7   3     4002.41     3855.59     78.98 o 
   6   7   3       18.67      226.35    146.06 o 
   7   7   3     1883.89     2159.48    107.58 o 
   8   7   3    25346.11    25159.71    285.66 o 
   9   7   3    27776.09    28426.08    337.30 o 
  10   7   3     4111.71     3847.21    179.65 o 
  11   7   3     5282.52     5168.93    253.38 o 
  12   7   3     3253.95     3477.48    229.53 o 
  13   7   3    38650.74    37234.96    593.54 o 
  14   7   3    14322.83    13664.96    355.03 o 
  15   7   3     1664.69     1463.11    204.24 o 
  16   7   3      252.81       75.76    198.26 o 
  17   7   3      410.95     1275.11    370.76 o 
  18   7   3      973.18     1463.47    621.76 o 
  19   7   3     3497.09     3732.25    396.73 o 
  20   7   3     2771.16     2457.55    644.92 o 
  21   7   3    10344.98    10733.02    518.39 o 
  22   7   3     2756.28     3083.79    513.34 o 
 -21   8   3       25.98     -685.65    685.65 o 
 -20   8   3       10.10      272.58    310.67 o 
 -19   8   3      825.30     2904.80    990.40 o 
 -18   8   3    18111.66    18515.64    513.83 o 
 -17   8   3     5944.05     4970.17    342.16 o 
 -16   8   3      129.77      374.05    203.71 o 
 -15   8   3      286.31      328.03    231.85 o 
 -14   8   3     8206.06     7776.86    279.39 o 
 -13   8   3     9615.34     9891.97    204.30 o 
 -12   8   3    17904.20    17942.49    364.87 o 
 -11   8   3      704.98      887.28    135.78 o 
 -10   8   3     2913.18     2940.20     91.74 o 
  -9   8   3      786.65      915.15     76.53 o 
  -8   8   3    52570.86    52262.23    521.79 o 
  -7   8   3     3803.38     4040.38     71.08 o 
  -6   8   3    47569.82    49136.29    443.46 o 
  -5   8   3    33306.01    33102.07    361.25 o 
  -4   8   3      220.21      292.07     63.52 o 
  -3   8   3     1268.32     1370.49     61.57 o 
  -2   8   3     9818.12    10095.29    144.98 o 
  -1   8   3    12453.77    13008.66    211.64 o 
   0   8   3   182118.11   186176.77   2465.91 o 
   1   8   3       82.11      204.92     75.12 o 
   2   8   3     3751.48     3505.22     62.81 o 
   3   8   3     2362.25     2629.67     99.55 o 
   4   8   3   132445.47   128463.13   1502.60 o 
   5   8   3     1706.23     1713.36    104.71 o 
   6   8   3     2067.53     2100.84     69.19 o 
   7   8   3     1526.53     1610.72     95.97 o 
   8   8   3      130.29      377.57     90.94 o 
   9   8   3     5022.51     5288.98    169.33 o 
  10   8   3    19501.73    19442.16    467.82 o 
  11   8   3     2063.65     2252.18    196.82 o 
  12   8   3    45845.24    45319.77    692.84 o 
  13   8   3       84.23      226.10    191.47 o 
  14   8   3      220.36      300.61    157.90 o 
  15   8   3     1036.16     1571.45    389.90 o 
  16   8   3    11226.75    11102.53    344.84 o 
  17   8   3     1774.86     2926.02    634.13 o 
  18   8   3    11376.47    12210.72    512.33 o 
  19   8   3      150.45      459.09    370.46 o 
  20   8   3      444.71      631.43    430.26 o 
  21   8   3     1544.12     2286.98    612.10 o 
 -22   9   3    10152.39     9655.73   1080.47 o 
 -20   9   3     1386.00     1813.91    434.50 o 
 -19   9   3     3381.95     3784.34    615.63 o 
 -18   9   3      165.41     -245.59    245.59 o 
 -17   9   3     1808.50     2406.30    437.00 o 
 -16   9   3     3713.71     3599.75    275.35 o 
 -15   9   3     5056.57     5388.24    438.44 o 
 -14   9   3    12875.21    12830.87    287.65 o 
 -13   9   3     8786.04     8330.79    255.97 o 
 -12   9   3       11.87      233.54    113.32 o 
 -11   9   3     3056.30     3067.48    140.49 o 
 -10   9   3    24082.32    23046.83    264.37 o 
  -9   9   3     7120.26     6952.86    291.00 o 
  -8   9   3    44233.89    41688.75    445.51 o 
  -7   9   3      697.08      755.59     91.11 o 
  -6   9   3     2876.67     2742.56    126.89 o 
  -5   9   3    41628.80    38827.80   1779.34 o 
  -4   9   3    79143.86    79505.80   1196.92 o 
  -3   9   3     9251.35     8749.06    143.43 o 
  -2   9   3      759.88      923.56     43.19 o 
  -1   9   3     3757.17     4017.96     67.32 o 
   0   9   3     8722.57     8126.91    173.84 o 
   1   9   3    10464.58    10359.30    122.36 o 
   2   9   3      430.03      471.17     69.27 o 
   3   9   3    27347.77    25880.36    265.60 o 
   4   9   3    34203.66    32793.77    392.77 o 
   5   9   3      363.11      583.47    115.08 o 
   6   9   3      273.14      439.40     88.96 o 
   7   9   3     1154.40     1082.94     87.33 o 
   8   9   3    72775.98    72287.89    841.61 o 
   9   9   3     9280.75     9479.87    167.15 o 
  10   9   3    14524.97    14486.70    253.27 o 
  11   9   3      415.14      704.94    178.44 o 
  12   9   3    20370.88    19980.38    396.50 o 
  13   9   3    14747.77    14425.41    315.54 o 
  14   9   3     7397.07     7975.88    276.16 o 
  15   9   3     1437.57     1433.20    194.30 o 
  16   9   3     2799.66     3088.35    225.85 o 
  17   9   3       93.53      569.09    300.13 o 
  18   9   3     2031.07     1987.69    647.96 o 
  19   9   3     4137.75     4536.75    519.35 o 
  20   9   3     7048.84     6906.32    623.55 o 
  21   9   3     1785.46     3569.72   1235.27 o 
 -20  10   3      641.89     1446.39    557.08 o 
 -19  10   3     5069.23     5318.03    625.49 o 
 -18  10   3     3217.22     3703.59    624.56 o 
 -17  10   3     4597.12     4486.55    455.02 o 
 -16  10   3    14972.18    15168.05    873.97 o 
 -15  10   3     2123.24     2369.21    214.78 o 
 -14  10   3     6836.97     7421.18    313.78 o 
 -13  10   3    28879.73    27807.07    453.23 o 
 -12  10   3    19830.35    19030.63    323.60 o 
 -11  10   3      153.79      -69.94    103.30 o 
 -10  10   3      944.53      900.88     96.92 o 
  -9  10   3     8441.18     7704.45    319.53 o 
  -8  10   3      238.56      225.20     54.68 o 
  -7  10   3    13900.80    13649.70    284.17 o 
  -6  10   3     6759.89     6691.10    284.88 o 
  -5  10   3    10181.17    10144.43    289.08 o 
  -4  10   3    25737.28    24283.32    446.14 o 
  -3  10   3    27819.16    28221.43    430.12 o 
  -2  10   3    14723.22    14562.09    118.67 o 
  -1  10   3    57182.41    56605.48    595.79 o 
   0  10   3     9936.21     9714.35    103.19 o 
   1  10   3     9537.03     9507.69    123.36 o 
   2  10   3     9167.21     9046.91    137.08 o 
   3  10   3    13666.20    13546.96    314.06 o 
   4  10   3     8645.16     8605.47    227.61 o 
   5  10   3    48520.30    46830.37    436.74 o 
   6  10   3     1968.12     1838.85    112.57 o 
   7  10   3     4903.11     4531.79    145.73 o 
   8  10   3     3909.99     4149.67    112.90 o 
   9  10   3    12496.06    12247.00    208.23 o 
  10  10   3     1429.86     1555.12    141.07 o 
  11  10   3     3549.18     3569.27    223.60 o 
  12  10   3      889.34     1522.79    200.53 o 
  13  10   3     7878.39     8117.17    295.92 o 
  14  10   3     6014.31     6627.32    236.69 o 
  15  10   3       25.98      542.11    210.23 o 
  16  10   3     9151.74     9700.31    475.26 o 
  17  10   3    14755.19    14724.76    697.45 o 
  18  10   3     2466.55     3060.73    915.69 o 
  19  10   3       25.64     -576.67    714.67 o 
  20  10   3     1431.69     2145.86    637.44 o 
 -20  11   3     3754.57     4214.62    738.69 o 
 -19  11   3       80.74      962.12    585.38 o 
 -18  11   3     2636.58     2336.74    467.38 o 
 -17  11   3     2138.18     2980.99    973.20 o 
 -16  11   3     2273.41     1633.13    475.52 o 
 -15  11   3     3009.94     3244.73    469.41 o 
 -14  11   3     2105.09     2016.49    420.76 o 
 -13  11   3    10404.97     9996.80    366.04 o 
 -12  11   3    24408.78    23978.18    612.59 o 
 -11  11   3     4520.18     4110.98    123.31 o 
 -10  11   3     2660.97     2887.69    261.83 o 
  -9  11   3    29648.27    28599.26    651.59 o 
  -8  11   3     1947.81     2069.59    185.95 o 
  -7  11   3     4042.44     4088.51    226.99 o 
  -6  11   3    23038.96    23465.07    505.66 o 
  -5  11   3    28974.75    28265.63    471.09 o 
  -4  11   3     4927.80     4979.25    238.29 o 
  -3  11   3     4200.36     4264.52    199.12 o 
  -2  11   3     8029.64     7894.75    162.55 o 
  -1  11   3      687.99      803.26     52.85 o 
   0  11   3     9236.50     9207.97    136.99 o 
   1  11   3     4055.39     3867.72    141.71 o 
   2  11   3      364.31      446.10    110.78 o 
   3  11   3     9889.56    10303.65    192.66 o 
   4  11   3     3234.80     3244.53    452.63 o 
   5  11   3    11593.87    11497.58    603.53 o 
   6  11   3    16738.90    15656.41    391.60 o 
   7  11   3    23953.95    24266.44    301.96 o 
   8  11   3      672.62      483.52    109.33 o 
   9  11   3    44713.59    42250.85    586.63 o 
  10  11   3     9416.27     9368.60    215.33 o 
  11  11   3     5360.13     4920.81    220.02 o 
  12  11   3      452.84      903.25    297.85 o 
  13  11   3    20771.54    21109.21    670.60 o 
  14  11   3      669.88      773.10    285.68 o 
  15  11   3     1675.67     2043.69    397.42 o 
  16  11   3     1802.35     2586.82    378.44 o 
  17  11   3      105.90      806.71    422.65 o 
  18  11   3     3564.19     4663.37    677.75 o 
  19  11   3       13.68      199.92    740.34 o 
  20  11   3      217.07     1155.88    518.30 o 
 -20  12   3     3086.17     3296.14    647.13 o 
 -19  12   3     2940.70     2543.55   1165.10 o 
 -18  12   3     5151.06     5523.71    544.55 o 
 -17  12   3     5246.32     4518.95    846.86 o 
 -16  12   3     5080.71     4742.34    723.49 o 
 -15  12   3    29359.88    28820.83   1405.72 o 
 -14  12   3       24.56      164.58    337.03 o 
 -13  12   3    10326.02    10793.96    616.70 o 
 -12  12   3      117.65      147.71    268.23 o 
 -11  12   3     8225.71     8535.08    509.82 o 
 -10  12   3    10228.29    10127.48    415.49 o 
  -9  12   3      567.50      387.18    257.95 o 
  -8  12   3    22743.47    21688.76    454.61 o 
  -7  12   3     1864.94     2190.56    226.37 o 
  -6  12   3     3029.21     3238.56    322.83 o 
  -5  12   3     5740.07     5292.59    351.97 o 
  -4  12   3     1455.32     1878.31    565.98 o 
  -3  12   3    32042.16    32484.49    443.78 o 
  -2  12   3     1073.13     1146.96     89.25 o 
  -1  12   3     5007.40     5077.62     94.73 o 
   0  12   3    19343.28    18695.73    257.51 o 
   1  12   3     9179.56     9076.33    177.59 o 
   2  12   3     4969.17     5203.53    141.69 o 
   3  12   3    19268.25    19526.08    293.74 o 
   4  12   3    22742.00    22149.59    459.19 o 
   5  12   3     1564.11     1840.17    251.00 o 
   6  12   3     2755.85     2178.16    307.75 o 
   7  12   3    16734.79    15336.83    433.60 o 
   8  12   3      300.30      425.47    428.58 o 
   9  12   3     1692.27     2261.27    263.50 o 
  10  12   3     7663.54     7375.31    393.68 o 
  11  12   3      292.69      459.83    347.86 o 
  12  12   3    11939.02    11906.48    508.63 o 
  13  12   3     2060.49     2384.86    450.75 o 
  14  12   3      884.74      609.73    721.36 o 
  15  12   3     8253.35     8568.63    633.65 o 
  16  12   3     1245.17     1232.85   1143.50 o 
  17  12   3     3281.10     4524.95   1072.58 o 
  18  12   3     1828.57     2155.74    520.59 o 
  19  12   3     6993.36     7035.91    673.66 o 
 -19  13   3     7610.96     7289.52    656.85 o 
 -18  13   3     1262.15     1502.30   1156.76 o 
 -17  13   3     2960.11     6245.12    866.13 o 
 -16  13   3      135.21     1064.82   1134.11 o 
 -15  13   3      202.91      871.82    452.48 o 
 -14  13   3     1535.96     1486.62    981.84 o 
 -13  13   3     3276.83     3442.97    401.33 o 
 -12  13   3      276.27      554.02    225.81 o 
 -11  13   3    28190.06    26909.63    659.91 o 
 -10  13   3     2629.41     2650.80    239.03 o 
  -9  13   3      122.09      845.40    324.00 o 
  -8  13   3      604.20      892.69    221.46 o 
  -7  13   3    63765.43    62651.84   1342.55 o 
  -6  13   3     1558.19     1864.25    387.93 o 
  -5  13   3       23.53      373.31    217.39 o 
  -4  13   3    19824.57    19156.67    469.37 o 
  -3  13   3     6205.41     6128.46    250.14 o 
  -2  13   3       16.06      -24.30    171.31 o 
  -1  13   3     2881.02     3181.33    311.22 o 
   0  13   3     6836.24     6795.94    213.42 o 
   1  13   3    38691.59    41104.37    899.40 o 
   2  13   3     3418.97     3465.39    153.60 o 
   3  13   3     6329.51     6171.75    226.93 o 
   4  13   3      524.74      775.19    211.35 o 
   5  13   3    40883.43    40108.98    728.13 o 
   6  13   3      539.32      305.51    337.21 o 
   7  13   3     3650.72     4438.75    346.42 o 
   8  13   3    15263.21    14695.70    438.57 o 
   9  13   3      143.45      502.36    295.81 o 
  10  13   3      601.39     1371.57    373.43 o 
  11  13   3    21508.08    21238.71    618.63 o 
  12  13   3     2130.07     2418.36    341.20 o 
  13  13   3     1464.49     1694.69    300.77 o 
  14  13   3     3335.48     3694.67    400.52 o 
  15  13   3     7516.46     7841.19    526.16 o 
  16  13   3      209.91      213.15    505.36 o 
  17  13   3       59.41     -278.10    800.82 o 
  18  13   3       28.57      269.16    482.03 o 
 -18  14   3       62.22     1084.00    595.13 o 
 -17  14   3      740.92      781.24    462.92 o 
 -16  14   3     9273.15    10105.67   1017.00 o 
 -15  14   3     7743.68    12462.09   3697.18 o 
 -14  14   3     2245.52     2772.78    430.04 o 
 -13  14   3     1426.76     1243.47    378.31 o 
 -12  14   3       87.36      436.39    599.83 o 
 -11  14   3    14232.64    13478.39    677.04 o 
 -10  14   3    11226.51    10249.12    362.34 o 
  -9  14   3       58.87      432.79    246.87 o 
  -8  14   3     7101.93     6484.19    291.30 o 
  -7  14   3     4235.89     4235.87    287.92 o 
  -6  14   3     1284.98     1517.72    284.17 o 
  -5  14   3     4643.76     3854.33    416.20 o 
  -4  14   3    13128.10    13393.38    423.89 o 
  -3  14   3    28688.59    28048.05    621.33 o 
  -2  14   3    31303.36    28957.31   1090.68 o 
  -1  14   3      419.52      424.75    101.31 o 
   0  14   3      565.66      804.64    490.85 o 
   1  14   3     8108.53     8486.46    254.39 o 
   2  14   3    40387.61    39689.78    727.80 o 
   3  14   3     7674.21     8016.18    303.61 o 
   4  14   3       22.56      239.62    219.38 o 
   5  14   3    17479.68    16509.69    414.81 o 
   6  14   3     4415.88     4345.90    410.27 o 
   7  14   3    17124.34    17153.08    647.61 o 
   8  14   3     2344.48     2665.41    354.33 o 
   9  14   3     9712.04     9207.01    434.74 o 
  10  14   3     6951.69     7060.20    393.99 o 
  11  14   3        3.07      134.46    261.50 o 
  12  14   3     4683.25     5385.39    439.81 o 
  13  14   3      468.29     1000.39    421.19 o 
  14  14   3     7003.57     7333.23    470.97 o 
  15  14   3     5083.53     4773.94    667.75 o 
  16  14   3     1692.52     1001.17    593.57 o 
  17  14   3     3418.84     3383.73    683.29 o 
 -16  15   3     2124.21     1545.19   1501.97 o 
 -15  15   3      108.50      643.95    433.58 o 
 -14  15   3     2958.36     2556.96    551.56 o 
 -13  15   3      372.11     1208.52    497.83 o 
 -12  15   3    13758.76    14093.52    771.38 o 
 -11  15   3     2709.84     2495.77    385.61 o 
 -10  15   3     1361.54     1613.76    303.88 o 
  -9  15   3      469.85      983.70    282.25 o 
  -8  15   3     9675.92     9738.70    351.65 o 
  -7  15   3       65.08      379.35    206.95 o 
  -6  15   3    29323.74    27095.52    767.53 o 
  -5  15   3       61.95      223.48    235.77 o 
  -4  15   3     8352.76     7541.92    371.12 o 
  -3  15   3     1886.01     1757.77    461.07 o 
  -2  15   3    47899.73    48181.87   1740.40 o 
  -1  15   3      540.75      794.46    438.48 o 
   0  15   3     6845.65     6688.24    494.79 o 
   1  15   3      213.37      204.76    541.99 o 
   2  15   3     2633.94     2715.20    469.73 o 
   3  15   3      621.07     1420.78    374.83 o 
   4  15   3        5.78      265.02    226.41 o 
   5  15   3      207.38      516.59    289.20 o 
   6  15   3    48714.07    47019.54   1377.54 o 
   7  15   3     2237.60     2638.71    255.92 o 
   8  15   3     7516.11     8324.89    453.68 o 
   9  15   3      156.72      833.08    411.42 o 
  10  15   3    19345.71    19457.98    735.14 o 
  11  15   3      296.03      234.84    396.05 o 
  12  15   3      472.49      824.11    307.28 o 
  13  15   3      106.95      676.17    362.00 o 
  14  15   3      919.49     1468.83    443.84 o 
  15  15   3       44.57      798.11    445.86 o 
  16  15   3     5725.52     6278.77    604.28 o 
 -15  16   3     3708.87     3357.50    520.89 o 
 -14  16   3     1418.04     1859.15   1195.64 o 
 -13  16   3     3878.07     4607.39    615.61 o 
 -12  16   3       45.92      214.25    360.36 o 
 -11  16   3     9446.22     8222.80    759.55 o 
 -10  16   3     4007.59     3619.13    310.16 o 
  -9  16   3      430.68      852.65    279.23 o 
  -8  16   3    10016.97     9374.22    405.47 o 
  -7  16   3      154.15      735.01    476.47 o 
  -6  16   3      819.43     1399.86    379.86 o 
  -5  16   3     3851.74     3655.88    487.41 o 
  -4  16   3     9381.79     9802.62    545.92 o 
  -3  16   3    16356.68    15634.74    772.26 o 
  -2  16   3    10939.55    11896.01    582.88 o 
  -1  16   3       80.63      448.46    778.62 o 
   0  16   3     1304.61     2837.17    406.66 o 
   1  16   3    11883.42    11605.26    607.14 o 
   2  16   3    11071.04    11267.70    902.80 o 
   3  16   3     7332.56     7990.57    623.88 o 
   4  16   3       69.05      738.83    455.59 o 
   5  16   3     3627.35     4663.76    628.59 o 
   6  16   3      759.51      679.29    400.11 o 
   7  16   3     7299.26     8739.64    649.04 o 
   8  16   3      211.83      528.92    322.92 o 
   9  16   3     5284.16     5468.73    433.09 o 
  10  16   3     1228.43     1831.75    379.05 o 
  11  16   3      235.81      554.56    343.98 o 
  12  16   3      124.04      215.20    375.45 o 
  13  16   3      116.55      399.13    557.21 o 
  14  16   3     4721.81     5692.38    879.67 o 
  15  16   3     5031.70     4405.08    877.68 o 
 -14  17   3      494.20     1454.29    704.13 o 
 -13  17   3      234.19     1619.22    787.86 o 
 -12  17   3      234.12     -710.08    751.80 o 
 -11  17   3    10630.39    10152.46   1081.07 o 
 -10  17   3     4891.61     4649.20    913.01 o 
  -9  17   3      148.09      456.43    439.51 o 
  -8  17   3      244.44      869.16    507.75 o 
  -7  17   3    19820.31    19460.12    987.04 o 
  -6  17   3      259.62      536.98    625.93 o 
  -5  17   3      496.33     1156.52    506.03 o 
  -4  17   3      383.44      778.54    501.51 o 
  -3  17   3     1247.54     1363.34    509.78 o 
  -2  17   3     1833.06     1739.10    430.77 o 
  -1  17   3     2081.46     2293.61    437.83 o 
   0  17   3      245.16      189.43   1002.70 o 
   1  17   3     9470.06     8779.91    597.30 o 
   2  17   3       76.18      188.64    576.89 o 
   3  17   3      112.63      115.71    658.09 o 
   4  17   3      514.51      675.27    514.61 o 
   5  17   3     6408.32     6790.71    571.84 o 
   6  17   3     1888.78     2175.52    737.95 o 
   7  17   3     1617.12     2613.69    485.09 o 
   8  17   3     1400.26     2181.67    485.65 o 
   9  17   3      142.27     -260.71   1036.22 o 
  10  17   3        2.54       98.51    516.02 o 
  11  17   3     9526.51     9774.50   2263.15 o 
  12  17   3      207.80      422.32    722.73 o 
  13  17   3      237.84     -183.85    822.72 o 
 -12  18   3       34.31      771.77   1272.37 o 
 -11  18   3     1569.41     1545.32   1293.53 o 
 -10  18   3     5291.08     5107.96    942.81 o 
  -9  18   3       32.11      164.43    778.47 o 
  -8  18   3     4136.02     4071.36    515.99 o 
  -7  18   3      432.98      336.14    487.93 o 
  -6  18   3     4545.66     4727.43    648.25 o 
  -5  18   3      558.04      908.97    586.27 o 
  -4  18   3      119.21      538.24    626.20 o 
  -3  18   3     2816.41     3335.06    568.99 o 
  -2  18   3      366.32      930.97    699.41 o 
  -1  18   3     1451.27     2394.01    578.49 o 
   0  18   3      993.31     1719.16    459.24 o 
   1  18   3     3343.36     4588.68    826.90 o 
   2  18   3    11058.56    10274.39    683.52 o 
   3  18   3     3400.61     3402.22    521.28 o 
   4  18   3     2292.77     3090.00    626.46 o 
   5  18   3      517.78      627.68    748.23 o 
   6  18   3      221.39      -39.79    452.79 o 
   7  18   3      766.65     1274.04    525.34 o 
   8  18   3      838.73     1428.45   1091.80 o 
   9  18   3      529.48      599.20   1220.97 o 
  10  18   3     2412.57     2437.33    551.87 o 
  11  18   3      105.45     1149.27    651.38 o 
 -10  19   3       78.17     -495.24    821.83 o 
  -9  19   3     8975.99    11436.15   1859.09 o 
  -8  19   3     1943.30     1562.08    587.02 o 
  -7  19   3       86.62      372.47    462.34 o 
  -6  19   3     4571.14     4231.33    570.89 o 
  -5  19   3     4246.89     3514.91    540.64 o 
  -4  19   3      217.53      341.86    727.81 o 
  -3  19   3      331.11     1055.62    751.32 o 
  -2  19   3     3986.15     4584.96    569.24 o 
  -1  19   3     4500.38     4677.31    674.09 o 
   0  19   3      180.59      506.09    578.97 o 
   1  19   3      832.86     1240.77    489.41 o 
   2  19   3      186.60     1112.11    775.19 o 
   3  19   3     3084.52     3218.17    556.25 o 
   4  19   3       16.30       48.87    663.00 o 
   5  19   3      155.99     1386.23    634.86 o 
   6  19   3     7227.69     8112.54    855.33 o 
   7  19   3     1811.17     2600.69    568.67 o 
   8  19   3       62.42      420.12    583.89 o 
   9  19   3     5283.21     5334.92    661.94 o 
  -7  20   3      659.18     1356.52    823.89 o 
  -6  20   3      246.42      546.70    638.60 o 
  -5  20   3     3347.12     4247.18    645.13 o 
  -4  20   3     3286.84     3392.25    667.10 o 
  -3  20   3     5783.97     5113.33    620.97 o 
  -2  20   3     2917.03     3759.70    931.57 o 
  -1  20   3     6578.29     6644.10    686.74 o 
   0  20   3     3353.69     3659.04    711.01 o 
   1  20   3       76.39     -187.10    974.09 o 
   2  20   3     1424.96     1429.60    550.34 o 
   3  20   3      327.16     1017.80   1966.07 o 
   4  20   3     2277.17     2353.50    581.80 o 
   5  20   3     4037.26     4296.31    640.74 o 
   6  20   3      486.60     -564.66    691.97 o 
 -24   0   4     7545.65     7394.66   1398.12 o 
 -20   0   4       79.00     1137.69    527.72 o 
 -18   0   4    24433.43    23152.40   1022.37 o 
 -16   0   4    15178.97    14171.59    515.06 o 
 -14   0   4      176.28      364.66    111.91 o 
 -12   0   4    52032.83    53401.52   1545.94 o 
 -10   0   4   106673.20   105914.69   2411.55 o 
  -8   0   4     3915.57     4160.90    122.26 o 
  -6   0   4   117617.52   121897.15   1511.77 o 
  -4   0   4     5962.08     6149.75     86.41 o 
  -2   0   4    23877.64    24783.11    221.44 o 
   0   0   4      861.26      985.76     57.57 o 
   2   0   4   489309.25   524928.19  15636.46 o 
   4   0   4     1244.82     1375.06     76.82 o 
   6   0   4   168325.44   174084.42   2846.93 o 
   8   0   4    27306.19    27233.74    501.10 o 
  10   0   4     3637.22     3649.51    189.81 o 
  12   0   4    39382.27    38895.50    820.24 o 
  14   0   4    53131.60    52841.87   1342.09 o 
  16   0   4      241.38      435.43    333.29 o 
  18   0   4     6419.23     6963.75    488.94 o 
  20   0   4    24891.90    25057.14   1228.27 o 
  22   0   4       40.35      221.70    602.81 o 
 -24   1   4     2648.97     5433.38   2865.67 o 
 -23   1   4      522.64      560.39    612.50 o 
 -22   1   4      667.68     1239.00    613.24 o 
 -21   1   4      601.76     1137.94    844.18 o 
 -20   1   4     9775.10     9672.27    548.71 o 
 -19   1   4     7792.48    10390.78   3102.41 o 
 -18   1   4     6983.22     7551.73    428.06 o 
 -17   1   4     2426.46     2474.90    273.10 o 
 -16   1   4     1323.52     1498.95    330.41 o 
 -15   1   4    14084.66    13627.15    400.74 o 
 -14   1   4    33229.23    32427.10    733.35 o 
 -13   1   4      381.15      478.73    117.62 o 
 -12   1   4      630.16      675.96    124.24 o 
 -11   1   4      609.68      792.83     50.35 o 
 -10   1   4     5446.94     5246.96    119.82 o 
  -9   1   4    21632.67    21852.17    180.94 o 
  -8   1   4    13430.66    13209.17    158.81 o 
  -7   1   4    48224.88    50533.71    416.54 o 
  -6   1   4    75978.52    77961.01    691.85 o 
  -5   1   4    32197.20    36342.73    276.05 o 
  -4   1   4      966.95      954.25     32.89 o 
  -3   1   4    35419.67    35371.89    244.53 o 
  -2   1   4   429916.22   466296.72   8779.59 o 
  -1   1   4   104592.27   111935.27    935.06 o 
   0   1   4    10461.07     9823.80     70.80 o 
   1   1   4    97817.45   102721.80    856.59 o 
   2   1   4   137983.38   144461.89   1423.64 o 
   3   1   4    67079.22    69085.00    538.54 o 
   4   1   4    25636.12    27015.71    192.97 o 
   5   1   4    38521.39    39572.86    298.28 o 
   6   1   4     8804.59     8256.18    170.37 o 
   7   1   4    10140.56    10562.66    278.69 o 
   8   1   4     2573.18     2835.80    112.05 o 
   9   1   4     3792.10     3618.62    189.00 o 
  10   1   4    70640.12    67996.34    947.40 o 
  11   1   4    83763.13    82682.28   1165.41 o 
  12   1   4    10306.62    10154.21    211.06 o 
  13   1   4     8127.06     8121.10    222.66 o 
  14   1   4    10777.42    10585.77    281.34 o 
  15   1   4    10175.01     9693.84    376.94 o 
  16   1   4    12687.54    13019.19    441.06 o 
  17   1   4       84.08      -39.27    499.21 o 
  18   1   4       83.04      548.55    241.81 o 
  19   1   4        8.83      503.46    266.30 o 
  20   1   4     4880.95     4862.74    324.20 o 
  21   1   4     3814.20     3925.33    400.28 o 
  22   1   4      306.53     1524.08    629.48 o 
  23   1   4     2985.05     3705.29    650.50 o 
 -24   2   4       15.60     5363.26   2960.43 o 
 -23   2   4    14851.68    14167.48    772.40 o 
 -22   2   4     3705.28     4040.19    488.10 o 
 -21   2   4      284.04     1199.96    546.20 o 
 -20   2   4     3233.23     3669.49    882.91 o 
 -19   2   4     2395.39     5100.35   2859.41 o 
 -18   2   4      367.11      451.43    273.28 o 
 -17   2   4     1402.73     1423.07    363.20 o 
 -16   2   4       65.88      179.70    208.47 o 
 -15   2   4    28499.80    27488.32    354.57 o 
 -14   2   4    18362.64    17265.19    326.11 o 
 -13   2   4      392.07      475.07     48.76 o 
 -12   2   4     4501.61     4206.26    105.64 o 
 -11   2   4   156292.17   154181.11   2461.78 o 
 -10   2   4     8389.61     8055.95    187.33 o 
  -9   2   4    32426.14    30551.24    637.10 o 
  -8   2   4    25590.15    25561.16    315.67 o 
  -7   2   4    41609.72    42829.68    439.66 o 
  -6   2   4    31295.11    33948.73    287.98 o 
  -5   2   4   137682.20   146323.88   1368.57 o 
  -4   2   4    14574.39    15172.85     93.58 o 
  -3   2   4    33507.42    33101.28    191.58 o 
  -2   2   4     1677.50     1694.21     44.19 o 
  -1   2   4    18734.05    20433.57    124.72 o 
   0   2   4    11960.18    11437.83    101.24 o 
   1   2   4    99008.82   103321.58    855.82 o 
   2   2   4      944.33     1245.28     47.68 o 
   3   2   4     7718.00     7580.14     83.02 o 
   4   2   4    68395.62    71428.92    562.76 o 
   5   2   4      888.75      881.81     51.28 o 
   6   2   4     5959.53     5518.98     92.30 o 
   7   2   4   191777.97   191871.48   3091.12 o 
   8   2   4     5264.92     5505.65    216.12 o 
   9   2   4     1268.19     1555.42    117.82 o 
  10   2   4    10805.62    10232.25    202.48 o 
  11   2   4    31098.48    30148.20    425.00 o 
  12   2   4      126.71      432.92    137.44 o 
  13   2   4     1906.08     2024.09    151.68 o 
  14   2   4     1177.38     1531.23    173.80 o 
  15   2   4     4729.42     4587.23    201.65 o 
  16   2   4     6607.49     7005.28    306.83 o 
  17   2   4     2171.08     2205.12    222.87 o 
  18   2   4     5098.89     5636.68    387.65 o 
  19   2   4    17217.21    17928.72    482.89 o 
  20   2   4       80.01      501.02    240.54 o 
  21   2   4      379.59      514.34    315.00 o 
  22   2   4     3163.58     3478.88    794.36 o 
  23   2   4     1866.49     1712.81    608.10 o 
 -24   3   4     3774.19     3520.30    555.83 o 
 -23   3   4      235.67      137.96    677.90 o 
 -22   3   4     5720.62     6456.69    539.56 o 
 -20   3   4     5519.38     5664.74    533.68 o 
 -19   3   4    25730.62    27920.95   3605.25 o 
 -18   3   4     1137.32     1649.03    710.85 o 
 -17   3   4    27597.75    26130.10    588.04 o 
 -16   3   4     1054.19     1316.61    255.36 o 
 -15   3   4    44167.35    42106.77    825.63 o 
 -14   3   4    28014.04    26961.51    510.43 o 
 -13   3   4    26755.99    27231.50    509.25 o 
 -12   3   4     4940.41     5125.11    145.30 o 
 -11   3   4       33.59      228.53     84.12 o 
 -10   3   4    38012.35    37156.92    430.41 o 
  -9   3   4      101.96      119.81    114.88 o 
  -8   3   4     5226.65     5461.70    110.93 o 
  -7   3   4    58787.51    59574.07    731.41 o 
  -6   3   4      214.16      313.40     51.58 o 
  -5   3   4   104475.63   111426.84    960.62 o 
  -4   3   4    33498.21    34692.48    314.13 o 
  -3   3   4     9419.19     8684.70     68.97 o 
  -2   3   4   175697.94   190055.23   2109.24 o 
  -1   3   4   136091.34   143609.91   1396.66 o 
   0   3   4     3422.59     3401.67     57.55 o 
   1   3   4    65930.20    68216.90    495.28 o 
   2   3   4     6643.99     6761.54     65.90 o 
   3   3   4   112842.46   116271.39   1089.69 o 
   4   3   4    13394.49    13694.65    153.17 o 
   5   3   4      184.58      446.89     68.66 o 
   6   3   4    37345.04    36565.33    334.06 o 
   7   3   4      440.62      666.79     99.17 o 
   8   3   4    11745.23    11637.30    205.67 o 
   9   3   4     9730.27     9516.93    199.09 o 
  10   3   4    11166.02    10216.63    221.97 o 
  11   3   4    43490.96    43072.19    709.14 o 
  12   3   4     1937.30     1967.75    142.07 o 
  13   3   4    28787.51    27510.30    474.14 o 
  14   3   4     6562.78     6529.54    295.48 o 
  15   3   4    15239.39    15292.73    373.27 o 
  16   3   4     5872.42     5879.92    457.72 o 
  17   3   4     4078.66     4203.60    285.92 o 
  18   3   4     5526.18     5219.45    309.76 o 
  19   3   4      450.44      571.98    308.14 o 
  20   3   4     2035.13     1849.43    362.73 o 
  21   3   4      991.60     1447.74    380.69 o 
  22   3   4        8.83      763.01    437.92 o 
  23   3   4      118.78      644.37    545.86 o 
 -24   4   4     2068.05     3246.49    832.55 o 
 -23   4   4       12.34      813.03    443.38 o 
 -22   4   4     3763.39     5968.01   1741.24 o 
 -21   4   4     5609.27     6024.97    575.25 o 
 -20   4   4      103.34       57.65    480.04 o 
 -19   4   4       10.63    13872.62   6110.96 o 
 -18   4   4     8590.74     7995.74    310.58 o 
 -17   4   4     6099.33     6005.24    284.58 o 
 -16   4   4     9902.44     9609.06    317.30 o 
 -15   4   4       70.26      308.72    167.02 o 
 -14   4   4     1441.88     1717.32    187.54 o 
 -13   4   4    53683.81    52450.60    835.64 o 
 -12   4   4    16214.21    15500.27    435.94 o 
 -11   4   4     4335.81     4428.73    185.34 o 
 -10   4   4    74118.87    72230.89   1127.74 o 
  -9   4   4    38340.66    36092.23    570.82 o 
  -8   4   4     7255.50     7465.55    109.61 o 
  -7   4   4    56727.34    58376.32    448.15 o 
  -6   4   4    81862.59    85148.86    723.87 o 
  -5   4   4       10.83       56.58     44.21 o 
  -4   4   4     4725.28     4691.25     55.68 o 
  -3   4   4    57494.38    59848.30    417.77 o 
  -2   4   4       14.94       89.76     41.91 o 
  -1   4   4     4144.87     4252.91     54.84 o 
   0   4   4    26005.38    28757.94    193.60 o 
   1   4   4     1480.40     1575.03     46.52 o 
   2   4   4    77404.67    77077.91    614.51 o 
   3   4   4    33279.45    34045.04    234.35 o 
   4   4   4     5017.20     5265.40     85.78 o 
   5   4   4   145948.80   147439.22   2087.84 o 
   6   4   4    49691.28    49264.62    523.49 o 
   7   4   4    20725.21    20283.26    245.69 o 
   8   4   4    35223.42    36144.02    538.14 o 
   9   4   4    83346.72    82905.39   1153.86 o 
  10   4   4     1844.33     2129.62    142.54 o 
  11   4   4     6942.93     6665.82    178.61 o 
  12   4   4    24529.73    24449.59    422.91 o 
  13   4   4     1894.34     1953.83    195.70 o 
  14   4   4     5543.33     5231.78    217.95 o 
  15   4   4      168.27      637.80    193.52 o 
  16   4   4      158.98      537.69    193.00 o 
  17   4   4     7430.01     7670.21    324.36 o 
  18   4   4      775.30     1474.46    299.96 o 
  19   4   4        1.17      439.36    361.16 o 
  20   4   4     4994.94     5131.10    385.11 o 
  21   4   4     2313.96     2221.61    630.04 o 
  22   4   4      828.65     1375.69    829.72 o 
  23   4   4      778.30      485.78    735.44 o 
 -23   5   4      466.29     1392.16    727.07 o 
 -22   5   4      150.39     1811.98   1559.03 o 
 -21   5   4     3580.00     3623.13    578.68 o 
 -20   5   4     8277.52     8478.24   1092.84 o 
 -19   5   4     3160.52     3077.32    270.34 o 
 -18   5   4    12458.03    12116.64    500.77 o 
 -17   5   4    22907.52    23609.22   2000.56 o 
 -16   5   4    20029.70    19099.51    565.79 o 
 -15   5   4      965.94      737.50    369.43 o 
 -14   5   4    12106.89    11592.84    319.86 o 
 -13   5   4     6200.88     5951.87    241.73 o 
 -12   5   4     5714.64     6172.27    247.88 o 
 -11   5   4     7164.95     6452.56     73.45 o 
 -10   5   4     5309.13     4867.25    147.82 o 
  -9   5   4    40439.61    39405.64    510.11 o 
  -8   5   4    10583.46    10391.00    104.57 o 
  -7   5   4    22409.97    23265.50    189.71 o 
  -6   5   4    13775.35    13496.86    116.55 o 
  -5   5   4     9931.38     9437.94    130.05 o 
  -4   5   4    36844.03    37866.56    259.42 o 
  -3   5   4      105.04      161.81     47.30 o 
  -2   5   4    36598.95    37229.41    287.72 o 
  -1   5   4    10355.13    10978.70    101.49 o 
   0   5   4    72748.64    73482.32    565.43 o 
   1   5   4    50420.00    50970.64    367.12 o 
   2   5   4    79426.20    83526.63    686.43 o 
   3   5   4    36881.41    37604.87    297.89 o 
   4   5   4    19883.41    19953.37    302.98 o 
   5   5   4    20046.93    18321.17    234.68 o 
   6   5   4      342.55      415.09    130.28 o 
   7   5   4      324.13      605.85    111.39 o 
   8   5   4     1918.86     1993.27    117.80 o 
   9   5   4    12848.82    12585.47    267.69 o 
  10   5   4    12917.87    13137.45    263.27 o 
  11   5   4     4033.51     4086.81    215.57 o 
  12   5   4    34323.91    32504.39    525.56 o 
  13   5   4    37853.15    36387.48    576.72 o 
  14   5   4    25005.97    24059.99    515.27 o 
  15   5   4       65.62       64.42    238.79 o 
  16   5   4    14542.32    14042.54    333.70 o 
  17   5   4     5728.69     5988.53    269.97 o 
  18   5   4     1530.80     1980.91    237.02 o 
  19   5   4     2996.25     4082.39    424.57 o 
  20   5   4       52.76      373.89    816.49 o 
  21   5   4     1465.78     1554.41    469.15 o 
  22   5   4      493.00     1324.77    364.21 o 
 -23   6   4      452.18      477.36    438.80 o 
 -22   6   4     1078.78     2857.03   1135.60 o 
 -21   6   4      198.63       46.48    369.95 o 
 -20   6   4     7330.61     8439.71    564.27 o 
 -19   6   4     5980.62     5676.80    357.52 o 
 -18   6   4     4316.46     4040.01    280.07 o 
 -17   6   4      322.88     1203.49    362.40 o 
 -16   6   4     1551.65     1607.06    294.40 o 
 -15   6   4      905.50     1115.30    250.19 o 
 -14   6   4    12765.55    12996.62    347.39 o 
 -13   6   4     6545.69     6206.61    254.96 o 
 -12   6   4    27794.65    25961.99    535.58 o 
 -11   6   4    11810.30    11140.94    224.38 o 
 -10   6   4     4739.26     4620.32    110.06 o 
  -9   6   4       28.28       94.20    107.95 o 
  -8   6   4   190063.00   187592.19   2879.03 o 
  -7   6   4     5892.49     5975.39    110.18 o 
  -6   6   4     1042.80     1016.02     68.90 o 
  -5   6   4     2741.39     2646.74     87.85 o 
  -4   6   4    51053.87    50912.45    397.39 o 
  -3   6   4    21625.89    21515.73    195.43 o 
  -2   6   4    12964.70    12870.43    109.05 o 
  -1   6   4    15721.34    16601.53    144.16 o 
   0   6   4    24390.21    25091.04    196.48 o 
   1   6   4     8229.43     7881.48     86.43 o 
   2   6   4     6700.17     7267.65     83.86 o 
   3   6   4     6767.88     6604.83     82.50 o 
   4   6   4   196561.81   200698.31   2903.87 o 
   5   6   4     2434.85     2825.28     98.55 o 
   6   6   4    27274.39    27073.23    373.75 o 
   7   6   4    17744.44    17090.34    193.36 o 
   8   6   4    23747.02    22968.26    272.72 o 
   9   6   4    15228.94    14600.81    255.43 o 
  10   6   4    60850.00    60072.41    846.78 o 
  11   6   4      877.27      900.36    131.63 o 
  12   6   4    14780.42    14254.01    299.39 o 
  13   6   4      243.47      433.14    213.39 o 
  14   6   4     9207.93     9263.37    249.16 o 
  15   6   4    17632.02    17646.92    362.77 o 
  16   6   4     7759.24     7913.52    296.76 o 
  17   6   4      586.09      313.86    239.05 o 
  18   6   4      629.66      787.64    316.81 o 
  19   6   4     2914.32     3160.76    407.87 o 
  20   6   4      179.02      438.01    307.30 o 
  21   6   4      136.19     -342.53    399.67 o 
  22   6   4     9359.11    10223.80    659.39 o 
 -23   7   4       56.58     -410.02    735.12 o 
 -22   7   4    10155.80    10506.16    809.01 o 
 -21   7   4     2003.32     4422.97   1534.74 o 
 -20   7   4      624.89      328.37    421.34 o 
 -19   7   4      316.29     -193.15    286.33 o 
 -18   7   4     4190.57     4567.36    721.36 o 
 -17   7   4    10140.52    10392.44    357.34 o 
 -16   7   4    26085.12    25691.83    841.70 o 
 -15   7   4     3719.90     3624.52    264.20 o 
 -14   7   4     1399.12     1232.43    167.22 o 
 -13   7   4     2336.96     2258.98    174.36 o 
 -12   7   4    51749.33    50408.49    993.89 o 
 -11   7   4     5740.58     5703.61    155.57 o 
 -10   7   4    17755.51    17816.18    200.54 o 
  -9   7   4    16805.36    16303.66    191.14 o 
  -8   7   4     1010.08     1184.82     90.81 o 
  -7   7   4      125.27      144.74     64.01 o 
  -6   7   4     3934.08     4070.26     80.25 o 
  -5   7   4    95916.80    96481.36    989.04 o 
  -4   7   4   174082.66   179887.14   2241.56 o 
  -3   7   4    26891.23    26565.17    219.03 o 
  -2   7   4       58.83      242.25     48.21 o 
  -1   7   4    20052.55    20959.54    218.35 o 
   0   7   4   142076.91   145552.95   1725.72 o 
   1   7   4    41274.83    41837.14    381.92 o 
   2   7   4     7254.74     7070.30     90.46 o 
   3   7   4     1292.11     1438.73     86.88 o 
   4   7   4      142.90      264.98     86.45 o 
   5   7   4     5540.21     5125.36    109.37 o 
   6   7   4    90973.95    89541.64   1068.71 o 
   7   7   4     2231.00     2347.91    167.18 o 
   8   7   4    38532.15    37422.80    429.47 o 
   9   7   4     4778.35     4757.29    289.41 o 
  10   7   4     6033.29     6075.42    232.79 o 
  11   7   4      139.18      302.20    162.41 o 
  12   7   4     6649.67     6403.00    252.64 o 
  13   7   4    12080.65    11844.88    320.66 o 
  14   7   4    15398.90    14175.90    427.34 o 
  15   7   4      195.31       11.37    172.78 o 
  16   7   4       12.06      342.68    197.58 o 
  17   7   4     4117.92     4104.14    531.30 o 
  18   7   4    29747.02    29718.48    733.01 o 
  19   7   4      500.16      729.51    326.25 o 
  20   7   4       19.60      414.57    368.22 o 
  21   7   4      338.21      458.96    344.05 o 
  22   7   4     1015.38     2113.92    467.50 o 
 -21   8   4     6454.58     7813.62   1396.03 o 
 -20   8   4     2007.22     2835.85    508.16 o 
 -19   8   4     1110.53     1329.64    659.87 o 
 -18   8   4      294.14      524.03    334.79 o 
 -17   8   4       37.72      186.80    241.03 o 
 -16   8   4      233.27      143.70    225.65 o 
 -15   8   4       98.77      341.74    262.89 o 
 -14   8   4      883.38     1185.74    197.79 o 
 -13   8   4    34974.75    33520.35    512.63 o 
 -12   8   4    11647.86    10954.52    259.94 o 
 -11   8   4       30.10      244.82    105.30 o 
 -10   8   4       59.48      175.30     81.96 o 
  -9   8   4    52281.32    51298.25    584.66 o 
  -8   8   4     6317.08     6407.62    153.87 o 
  -7   8   4    24155.09    23423.12    254.36 o 
  -6   8   4      359.34      360.95     79.77 o 
  -5   8   4     1321.74     1446.63     60.03 o 
  -4   8   4      501.67      646.21     68.66 o 
  -3   8   4   122271.15   123241.15   1396.84 o 
  -2   8   4     2731.52     2623.38     66.55 o 
  -1   8   4    74075.64    75602.03    722.07 o 
   0   8   4      909.66     1080.08    102.37 o 
   1   8   4     1033.00     1228.90     87.75 o 
   2   8   4    14190.53    14267.35    174.50 o 
   3   8   4    27982.76    27903.63    255.94 o 
   4   8   4     2181.71     2197.74     81.18 o 
   5   8   4   114308.51   111461.73   1579.40 o 
   6   8   4     1140.40     1288.72     89.98 o 
   7   8   4     1180.29     1532.13    111.41 o 
   8   8   4     7887.14     7543.62    157.10 o 
   9   8   4    65902.19    64311.82    801.95 o 
  10   8   4    14015.37    13715.86    288.87 o 
  11   8   4     3112.87     3340.58    164.64 o 
  12   8   4       25.42      457.09    227.35 o 
  13   8   4     1204.31     1363.52    165.51 o 
  14   8   4     6846.88     6784.15    269.86 o 
  15   8   4     7685.15     7315.41    277.77 o 
  16   8   4      495.41      567.70    249.37 o 
  17   8   4    17134.13    17421.13    489.54 o 
  18   8   4      649.19     1300.54    379.02 o 
  19   8   4     1272.97     1225.87    365.37 o 
  20   8   4     1377.59     2259.04    390.59 o 
  21   8   4     6899.99     7438.15    664.03 o 
 -22   9   4     1491.37     1061.10    761.64 o 
 -20   9   4     1943.30     2400.79    553.43 o 
 -19   9   4      269.80      588.49    383.61 o 
 -18   9   4      166.54      495.64    385.84 o 
 -17   9   4    22174.70    21677.55    546.19 o 
 -16   9   4      651.96     1230.15    268.99 o 
 -15   9   4     1392.10     1443.94    427.85 o 
 -14   9   4      136.51      256.18    166.77 o 
 -13   9   4     3945.68     4170.25    743.99 o 
 -12   9   4    31025.54    30317.07    633.19 o 
 -11   9   4     8024.53     7581.10    166.26 o 
 -10   9   4      601.48      819.01    100.77 o 
  -9   9   4    28131.77    27091.54    279.03 o 
  -8   9   4     1121.21     1026.12     82.64 o 
  -7   9   4      785.86      875.18    115.68 o 
  -6   9   4      179.98      177.58     80.31 o 
  -5   9   4    68381.86    67143.47    731.43 o 
  -4   9   4    22639.42    22280.59    450.28 o 
  -3   9   4    34831.13    33835.50    371.05 o 
  -2   9   4      631.53      920.85    112.53 o 
  -1   9   4    19352.98    18815.53    175.43 o 
   0   9   4    12760.58    12720.64    151.54 o 
   1   9   4    79992.45    80537.80    783.48 o 
   2   9   4     8475.71     8422.99    152.05 o 
   3   9   4      171.59      330.07     67.76 o 
   4   9   4    11071.35    10753.28    165.43 o 
   5   9   4    40705.17    39332.00    389.51 o 
   6   9   4      190.14      255.12     85.65 o 
   7   9   4     3020.05     2860.34    104.77 o 
   8   9   4    18776.92    18169.26    258.08 o 
   9   9   4    10017.93    10252.22    175.67 o 
  10   9   4      173.07      299.05    122.68 o 
  11   9   4     3152.93     3281.80    325.88 o 
  12   9   4       36.78     -136.51    170.61 o 
  13   9   4    33715.64    33832.18    676.89 o 
  14   9   4      777.39     1005.28    181.85 o 
  15   9   4      953.21     1478.71    297.85 o 
  16   9   4     4437.82     4390.03    368.28 o 
  17   9   4    11948.35    12230.50    425.39 o 
  18   9   4     2785.76     3493.45    484.06 o 
  19   9   4     3967.17     4660.08    543.04 o 
  20   9   4       39.85      384.40    563.68 o 
  21   9   4      113.52      907.13   1587.63 o 
 -21  10   4      715.71      853.71    724.69 o 
 -20  10   4     1471.22     3499.52   2476.66 o 
 -19  10   4     1029.57     1726.14    533.33 o 
 -18  10   4     9389.44    10898.58   1586.59 o 
 -17  10   4     2549.34     3017.13    544.11 o 
 -16  10   4     2636.24     2833.56    623.52 o 
 -15  10   4     2648.38     2892.35    221.89 o 
 -14  10   4     6460.38     7240.35    338.53 o 
 -13  10   4     8241.48     8383.71    265.44 o 
 -12  10   4    12624.84    12700.86    295.14 o 
 -11  10   4     8153.93     8192.27    215.95 o 
 -10  10   4       80.01      126.86    132.51 o 
  -9  10   4     4219.59     4037.84    145.66 o 
  -8  10   4    49669.83    47676.74    951.32 o 
  -7  10   4     5008.09     4486.93    165.05 o 
  -6  10   4      292.72      346.47     91.43 o 
  -5  10   4      132.13      250.79    124.64 o 
  -4  10   4    20737.91    19308.25    605.53 o 
  -3  10   4      402.52      436.13     45.79 o 
  -2  10   4      658.41      859.76     83.51 o 
  -1  10   4     2005.86     2162.43     75.65 o 
   0  10   4    64388.22    65642.98    625.84 o 
   1  10   4      137.24      213.44    113.46 o 
   2  10   4      667.41      730.01     79.12 o 
   3  10   4     2380.06     2472.69     79.05 o 
   4  10   4    56691.93    53357.37    657.85 o 
   5  10   4     6839.62     6902.23    246.95 o 
   6  10   4     3511.23     3241.29    101.63 o 
   7  10   4    15987.26    15657.08    328.33 o 
   8  10   4     5055.14     4787.98    130.87 o 
   9  10   4    10264.01    10591.68    385.28 o 
  10  10   4    13543.24    13254.20    413.94 o 
  11  10   4    14225.30    13508.19    294.40 o 
  12  10   4     6723.41     6623.43    344.72 o 
  13  10   4     2359.34     2576.60    191.50 o 
  14  10   4     7573.71     7640.32    438.26 o 
  15  10   4      819.53      857.67    200.17 o 
  16  10   4     1005.02     1257.32    297.87 o 
  17  10   4     1781.13     3009.35    547.84 o 
  18  10   4      462.02      925.80    970.07 o 
  19  10   4     1978.89     2613.86    503.95 o 
  20  10   4       55.00      436.02    584.56 o 
 -20  11   4     1027.43     1523.36    479.01 o 
 -19  11   4    10385.85    11692.64    798.16 o 
 -18  11   4     7174.25     7253.93    565.00 o 
 -17  11   4     1825.05     7859.72   4270.34 o 
 -16  11   4     8744.98     8942.02    543.44 o 
 -15  11   4     5557.09     5271.76    528.65 o 
 -14  11   4        6.39      864.38    332.84 o 
 -13  11   4      718.59      512.11    312.16 o 
 -12  11   4     7249.72     7180.83    378.60 o 
 -11  11   4     2778.66     2789.91    155.48 o 
 -10  11   4     4019.84     4048.74    167.28 o 
  -9  11   4     6290.83     5410.56    226.53 o 
  -8  11   4      891.55      802.16    127.35 o 
  -7  11   4    19344.69    18082.09    793.48 o 
  -6  11   4     3989.21     4100.87    223.26 o 
  -5  11   4     3253.67     3059.29    407.87 o 
  -4  11   4    14642.16    14555.49    327.31 o 
  -3  11   4      973.48     1368.00    140.63 o 
  -2  11   4      141.24      221.32     67.09 o 
  -1  11   4     1908.53     2085.20     91.41 o 
   0  11   4    30841.29    30041.33    279.66 o 
   1  11   4     4175.97     4179.67    129.48 o 
   2  11   4     6578.57     6303.18    260.93 o 
   3  11   4    36157.62    33740.23   1021.29 o 
   4  11   4     1849.18     1524.26    202.94 o 
   5  11   4      319.25      401.64    130.99 o 
   6  11   4      207.58      251.43    185.04 o 
   7  11   4       83.16       79.79    184.28 o 
   8  11   4    12170.49    11406.44    228.92 o 
   9  11   4     1462.28     1525.32    150.94 o 
  10  11   4     3798.55     3859.58    225.84 o 
  11  11   4     9540.10     9074.95    432.68 o 
  12  11   4    14726.47    14495.95    562.67 o 
  13  11   4      751.46      921.56    455.84 o 
  14  11   4    13179.42    13160.59    461.00 o 
  15  11   4     8576.64     8788.78    475.78 o 
  16  11   4     1202.72     1487.07    360.06 o 
  17  11   4      113.69     -316.19    432.76 o 
  18  11   4     3825.88     4656.43    857.89 o 
  19  11   4       85.09     1260.96    610.78 o 
 -20  12   4       19.48      550.13    781.75 o 
 -19  12   4      364.80      802.13    463.86 o 
 -18  12   4      320.47     2508.28   1917.80 o 
 -17  12   4       35.36      649.63    728.86 o 
 -16  12   4     5318.26     8128.27   2033.71 o 
 -15  12   4     6396.55     6685.10    502.28 o 
 -14  12   4    13878.97    13813.47   1059.02 o 
 -13  12   4    11136.34    11485.35    647.39 o 
 -12  12   4     5004.38     4778.81    943.06 o 
 -11  12   4     7361.69     7700.22    462.10 o 
 -10  12   4    34168.03    32396.31    700.13 o 
  -9  12   4    15292.20    14662.73    410.13 o 
  -8  12   4     3375.00     3520.87    263.60 o 
  -7  12   4     1682.04     1549.64    265.31 o 
  -6  12   4     6587.75     5874.67    337.30 o 
  -5  12   4      453.27      681.20    155.68 o 
  -4  12   4       87.24      111.76    204.45 o 
  -3  12   4    11630.70    11838.89    555.44 o 
  -2  12   4     5145.05     4966.32    135.41 o 
  -1  12   4    14295.24    14621.92    382.42 o 
   0  12   4      774.33      817.30    145.33 o 
   1  12   4     1279.17     1212.73     95.28 o 
   2  12   4    12349.88    12081.10    235.40 o 
   3  12   4     1011.35      877.51    176.74 o 
   4  12   4     3773.56     3640.29    189.51 o 
   5  12   4    11686.74    11688.80    433.76 o 
   6  12   4    16699.25    17394.23    789.86 o 
   7  12   4     7476.42     8223.61    591.79 o 
   8  12   4    12019.56    12366.80    366.02 o 
   9  12   4    10212.10     9766.95    528.00 o 
  10  12   4     7994.00     8069.70    336.68 o 
  11  12   4     3248.55     3227.23    845.95 o 
  12  12   4    14497.52    15153.47    586.37 o 
  13  12   4     1492.63     1845.13    365.69 o 
  14  12   4       32.58      604.35    434.81 o 
  15  12   4     1685.09     2379.94    375.90 o 
  16  12   4       20.00     1248.63    566.76 o 
  17  12   4     4918.34     6248.39    712.88 o 
  18  12   4     2077.09     2349.26    526.00 o 
  19  12   4     1836.93     2235.46    631.81 o 
 -19  13   4     1509.13     6601.52   3552.96 o 
 -18  13   4     1528.27     1887.70    665.98 o 
 -17  13   4     3964.94     6696.19   1165.40 o 
 -16  13   4       10.60      -11.21    468.27 o 
 -15  13   4      151.85      528.43    407.64 o 
 -14  13   4     9135.22     9095.52   1067.66 o 
 -13  13   4     3343.52     3768.34    400.87 o 
 -12  13   4     8677.92     7860.14    460.20 o 
 -11  13   4      334.61      621.55    301.95 o 
 -10  13   4     7320.27     6451.94    287.46 o 
  -9  13   4      146.23       15.78    312.26 o 
  -8  13   4     1498.16     1588.34    244.75 o 
  -7  13   4      196.02      430.96    287.77 o 
  -6  13   4    13416.58    12598.39    327.89 o 
  -5  13   4    16868.95    17321.85    470.38 o 
  -4  13   4     3488.75     3697.47    269.40 o 
  -3  13   4     6187.10     5997.79    211.52 o 
  -2  13   4    35191.18    33356.36   1177.63 o 
  -1  13   4     9359.53     8872.39    217.08 o 
   0  13   4     1262.60     1070.25    119.64 o 
   1  13   4    20033.06    21160.53    684.39 o 
   2  13   4     3340.58     3453.34    392.13 o 
   3  13   4      766.96     1456.48    207.42 o 
   4  13   4    10124.34     9885.98    267.57 o 
   5  13   4     2041.70     2558.47    319.42 o 
   6  13   4    16046.25    15625.23    418.55 o 
   7  13   4      419.19      644.95    212.70 o 
   8  13   4    10549.01    11105.83    475.58 o 
   9  13   4      697.34      436.52    265.22 o 
  10  13   4    11588.30    12290.26    519.19 o 
  11  13   4       12.12      242.94    275.89 o 
  12  13   4     2204.09     2126.21    327.81 o 
  13  13   4     7806.20     8075.15    511.48 o 
  14  13   4      159.58      133.73    498.96 o 
  15  13   4      894.96     1101.58    355.77 o 
  16  13   4    13692.28    14741.10   1518.95 o 
  17  13   4      378.53      426.45    469.45 o 
  18  13   4      310.03      847.62    506.52 o 
 -18  14   4      421.24     2115.34    853.86 o 
 -17  14   4       33.72      273.88    434.36 o 
 -16  14   4     4489.72     5193.87    528.50 o 
 -15  14   4     3303.01     6702.79   2727.26 o 
 -14  14   4      144.03      517.65    583.89 o 
 -13  14   4       61.48      -97.03    345.55 o 
 -12  14   4      155.97      558.92    422.69 o 
 -11  14   4    12712.50    12372.35    422.04 o 
 -10  14   4     5217.28     4785.40    290.95 o 
  -9  14   4     4683.80     4714.30    630.84 o 
  -8  14   4    13169.49    12648.33    414.86 o 
  -7  14   4     2728.43     2424.49    253.82 o 
  -6  14   4     9592.14     9669.77    331.93 o 
  -5  14   4    14992.08    13412.03    363.01 o 
  -4  14   4      299.07      565.82    198.42 o 
  -3  14   4     4428.82     4271.95    362.30 o 
  -2  14   4      534.35      828.85    225.98 o 
  -1  14   4    13010.74    11316.93    714.64 o 
   0  14   4     2499.94     2707.28   1010.90 o 
   1  14   4     7474.92     7868.13    288.59 o 
   2  14   4    19452.90    20115.82    443.29 o 
   3  14   4     6373.42     6152.24    303.39 o 
   4  14   4    16495.62    15766.46    408.04 o 
   5  14   4     1278.51     1377.43    259.86 o 
   6  14   4    20464.16    20021.96   1211.58 o 
   7  14   4    24934.44    24458.67    566.29 o 
   8  14   4     2525.45     2795.51    268.56 o 
   9  14   4       17.12      327.70    299.55 o 
  10  14   4     1131.40     1681.82    337.81 o 
  11  14   4    10463.96    10315.33    774.92 o 
  12  14   4     6807.45     7180.07    558.84 o 
  13  14   4     1599.89     1835.32    384.02 o 
  14  14   4     2403.92     2511.91    402.53 o 
  15  14   4     1295.22     1694.75    735.06 o 
  16  14   4     1781.20     3339.03   1359.68 o 
  17  14   4     1251.34     1834.38    817.74 o 
 -17  15   4      814.69     1307.36    552.36 o 
 -16  15   4      173.34     2310.37   1190.13 o 
 -15  15   4     8666.54     8469.52   1136.20 o 
 -14  15   4      229.51      703.68    455.14 o 
 -13  15   4       81.87      872.63    596.12 o 
 -12  15   4      156.85      158.50    347.45 o 
 -11  15   4     1967.00     2077.93    367.61 o 
 -10  15   4     1466.95     1866.48    265.33 o 
  -9  15   4     4064.00     4004.95    431.49 o 
  -8  15   4        3.97      429.74    281.37 o 
  -7  15   4    22465.41    21054.04    584.95 o 
  -6  15   4      565.13     1055.70    278.36 o 
  -5  15   4     1172.17     1081.21    279.61 o 
  -4  15   4      859.80      875.12    279.64 o 
  -3  15   4    20152.72    20192.18    848.77 o 
  -2  15   4     7513.18     7146.25    549.37 o 
  -1  15   4    45310.71    44864.44   1275.56 o 
   0  15   4     1488.04     1648.52    366.09 o 
   1  15   4     1397.34     1356.41   1230.06 o 
   2  15   4     4074.53     3776.26    855.95 o 
   3  15   4    44958.16    46043.69   1490.91 o 
   4  15   4       38.26      314.99    179.70 o 
   5  15   4     2686.67     3033.39    319.26 o 
   6  15   4      970.19     1684.63    359.49 o 
   7  15   4     3226.01     3599.87    446.26 o 
   8  15   4        6.10      495.76    282.11 o 
   9  15   4      909.59     1540.74    373.81 o 
  10  15   4      195.72      195.04    281.52 o 
  11  15   4    16673.59    16877.10    645.79 o 
  12  15   4      124.97      536.51    488.87 o 
  13  15   4     2306.59     3338.33    422.31 o 
  14  15   4      119.40      255.57    334.40 o 
  15  15   4    17473.69    18187.07    887.70 o 
  16  15   4       43.14      599.73    488.16 o 
 -15  16   4     2818.59     1668.26    475.66 o 
 -14  16   4      773.12      900.00   1269.54 o 
 -13  16   4       36.86     1247.54    520.42 o 
 -12  16   4     1517.33     1339.77    386.13 o 
 -11  16   4     4157.03     3972.24    761.49 o 
 -10  16   4     8290.64     7968.71    466.88 o 
  -9  16   4      602.36      756.89    321.74 o 
  -8  16   4       53.36      432.18    385.12 o 
  -7  16   4       59.85      441.14    406.59 o 
  -6  16   4    21269.93    19958.32    757.33 o 
  -5  16   4     7200.32     7319.77    495.76 o 
  -4  16   4      245.10      547.66    778.02 o 
  -3  16   4     2780.89     2653.24    414.05 o 
  -2  16   4       20.07      580.72    460.91 o 
  -1  16   4     5784.98     3514.81   3044.31 o 
   0  16   4      484.98      526.56    600.13 o 
   1  16   4     1816.07     1873.19    412.30 o 
   2  16   4    20803.44    20467.21    910.54 o 
   3  16   4      960.69     1036.91    410.02 o 
   4  16   4     3122.01     3563.00    460.39 o 
   5  16   4       75.67      984.02    473.08 o 
   6  16   4     9038.83     9052.42    688.03 o 
   7  16   4     7982.18     9032.97   1032.20 o 
   8  16   4     2246.79     2773.56    396.74 o 
   9  16   4      315.11      523.70    317.50 o 
  10  16   4       10.94      123.74    351.28 o 
  11  16   4     3370.52     4244.51    376.41 o 
  12  16   4     8166.57     9142.71    486.84 o 
  13  16   4       77.24       57.76    330.03 o 
  14  16   4      528.31      613.71    587.61 o 
 -14  17   4     9084.47     8038.18   1016.11 o 
 -13  17   4     1311.35     2262.56   1267.60 o 
 -12  17   4     1797.42     4006.04    846.26 o 
 -11  17   4     1024.70     1082.56    757.76 o 
 -10  17   4     1878.60     1573.93    745.54 o 
  -9  17   4     2180.11     2481.31    435.75 o 
  -8  17   4      378.27      578.91    441.63 o 
  -7  17   4       89.30      396.00    508.05 o 
  -6  17   4     4625.74     4455.78    600.65 o 
  -5  17   4     3881.53     3780.53    589.65 o 
  -4  17   4      230.96      741.68    608.77 o 
  -3  17   4      310.37     1147.98    473.95 o 
  -2  17   4    21878.42    22073.47    866.70 o 
  -1  17   4      252.02       26.80    397.13 o 
   0  17   4      270.63     -545.74    662.71 o 
   1  17   4     1572.88     1572.71    447.33 o 
   2  17   4     2553.97     3092.73    567.61 o 
   3  17   4      195.66      895.06    542.02 o 
   4  17   4     5716.27     5945.32   1076.45 o 
   5  17   4     4647.36     5469.19    547.87 o 
   6  17   4      397.61      315.08    437.06 o 
   7  17   4      420.70      974.95    625.46 o 
   8  17   4     2701.09     3365.31   1018.34 o 
   9  17   4       58.08     -182.69    459.63 o 
  10  17   4     2971.46     3580.70    745.69 o 
  11  17   4       87.13      772.90    476.94 o 
  12  17   4      922.31      920.53    503.22 o 
  13  17   4     2084.04     2513.57    747.63 o 
 -12  18   4     3849.44     5024.83    970.22 o 
 -11  18   4     6335.64     6779.03   1019.09 o 
 -10  18   4     3905.43     3693.46   1386.80 o 
  -9  18   4      837.17     1510.70    574.10 o 
  -8  18   4     1933.56     1080.51    446.12 o 
  -7  18   4       64.19      462.33    425.03 o 
  -6  18   4     3460.17     3885.84    505.32 o 
  -5  18   4     3912.38     3840.97    517.74 o 
  -4  18   4      457.31     -366.51    570.03 o 
  -3  18   4     1132.86      729.06    557.64 o 
  -2  18   4      174.81      401.12    686.48 o 
  -1  18   4      563.65      795.40    447.92 o 
   0  18   4      237.84     1254.92    544.00 o 
   1  18   4     3877.12     4358.19    535.30 o 
   2  18   4     1515.27     1651.18    487.58 o 
   3  18   4     1145.54     1343.63    587.59 o 
   4  18   4      747.70     1380.78    584.13 o 
   5  18   4     1316.26     1556.72    494.43 o 
   6  18   4     5335.60     6173.96    710.24 o 
   7  18   4     4979.32     5045.24    857.44 o 
   8  18   4     5855.66     6418.82    627.29 o 
   9  18   4     1913.13     2598.27    563.03 o 
  10  18   4     4799.58     5237.21    641.57 o 
  11  18   4      375.71      839.51    961.58 o 
 -10  19   4      249.70      819.74    822.72 o 
  -9  19   4      933.57     1949.98    842.09 o 
  -8  19   4       24.79     1119.07    740.79 o 
  -7  19   4     5873.52     6309.74    752.75 o 
  -6  19   4        3.34      128.30    562.21 o 
  -5  19   4      174.10      906.22    781.90 o 
  -4  19   4     3829.39     4758.28    571.27 o 
  -3  19   4     1366.13     1977.03    500.71 o 
  -2  19   4     1146.71     1207.09    494.34 o 
  -1  19   4     2337.27     3176.41    838.03 o 
   0  19   4     4159.69     3775.45    559.55 o 
   1  19   4      513.26     1067.72    795.77 o 
   2  19   4     2334.27     2600.69    554.69 o 
   3  19   4     5853.15     5920.83    634.45 o 
   4  19   4       46.46      817.37    637.64 o 
   5  19   4      566.45     1466.90    627.51 o 
   6  19   4     2089.85     1780.45    553.87 o 
   7  19   4      454.88     1066.32    537.35 o 
   8  19   4     1317.27     2605.52    579.57 o 
   9  19   4      111.44      405.89    723.49 o 
  -6  20   4     1766.11     1737.62    628.66 o 
  -5  20   4       37.80     -331.81    508.99 o 
  -4  20   4     3005.48     3431.86    591.81 o 
  -3  20   4      506.17      871.17    874.27 o 
  -2  20   4      238.88     1095.24    525.92 o 
  -1  20   4       14.48      169.29    747.03 o 
   0  20   4     4728.58     4280.04    761.65 o 
   1  20   4       53.51     1435.51    545.23 o 
   2  20   4     3782.33     4462.66    985.62 o 
   3  20   4     1123.90     1495.24    565.90 o 
   4  20   4     9409.07     8209.66    766.84 o 
   5  20   4     2569.86     3196.53    771.52 o 
 -23   0   5    12990.23    12135.21   1006.57 o 
 -21   0   5     1982.27     2443.43    604.60 o 
 -19   0   5    25499.67    24297.84   1592.40 o 
 -17   0   5    16708.88    16476.18    804.25 o 
 -15   0   5     2824.74     2409.91    200.77 o 
 -13   0   5     7250.38     7515.11    188.64 o 
 -11   0   5    75908.05    76272.62    962.44 o 
  -9   0   5      737.19      918.41    195.88 o 
  -7   0   5    32740.26    31570.02    310.59 o 
  -5   0   5   197070.50   205895.22   3392.65 o 
  -3   0   5    34517.20    36428.29    406.48 o 
  -1   0   5    98603.20   104451.70   1271.40 o 
   1   0   5      697.87      726.86     69.96 o 
   3   0   5     1514.80     1420.68     93.33 o 
   5   0   5    80184.02    86849.96   1070.10 o 
   7   0   5   108328.08   111490.38   2227.84 o 
   9   0   5    31464.23    32180.98    571.60 o 
  11   0   5    45513.09    44617.57    940.16 o 
  13   0   5     6220.66     5712.87    408.08 o 
  15   0   5      865.19      800.44    306.95 o 
  17   0   5    25911.38    26486.55    727.97 o 
  19   0   5     5507.52     6389.23    537.34 o 
  21   0   5     4901.67     5128.56    841.20 o 
  23   0   5      353.64     1650.81    714.26 o 
 -24   1   5      180.28     3358.03   3064.87 o 
 -23   1   5     1124.36     1604.52    502.24 o 
 -22   1   5      354.93     5965.06    830.27 o 
 -21   1   5     1120.05     1419.63    404.00 o 
 -20   1   5     8913.61     8738.63    648.85 o 
 -19   1   5     5551.99     6119.92   1245.70 o 
 -18   1   5      164.69      320.71    315.91 o 
 -17   1   5      386.71      484.55    181.52 o 
 -16   1   5    10090.75     9392.32    697.15 o 
 -15   1   5    25162.41    23196.24    455.41 o 
 -14   1   5    12052.87    11480.41    186.10 o 
 -13   1   5    10937.19    10715.20    115.42 o 
 -12   1   5     5112.59     5179.92    204.94 o 
 -11   1   5      800.94      917.76    157.54 o 
 -10   1   5    38697.14    38727.92    541.87 o 
  -9   1   5    46329.98    46427.25    776.20 o 
  -8   1   5     1799.72     2016.60     66.21 o 
  -7   1   5     2308.15     2360.35     48.17 o 
  -6   1   5      732.96      707.01     46.48 o 
  -5   1   5    50371.63    55993.04    441.62 o 
  -4   1   5     3409.86     3206.61     71.26 o 
  -3   1   5    10272.03    10232.76    115.45 o 
  -2   1   5   232936.88   244730.25   3157.64 o 
  -1   1   5    10714.40    10419.96    102.55 o 
   0   1   5     1353.36     1212.35     54.51 o 
   1   1   5      200.83      271.91     56.12 o 
   2   1   5    62190.54    63864.02    511.07 o 
   3   1   5   173144.61   178462.27   2026.03 o 
   4   1   5    59472.30    64253.48    512.44 o 
   5   1   5     5733.92     6506.28     89.19 o 
   6   1   5     6502.26     7168.18    170.14 o 
   7   1   5    15594.04    15216.93    341.16 o 
   8   1   5    24736.92    25032.87    332.73 o 
   9   1   5      451.66      615.82    119.80 o 
  10   1   5    42104.65    41192.38    535.15 o 
  11   1   5     7000.07     6965.06    218.66 o 
  12   1   5     1758.34     1663.80    283.61 o 
  13   1   5     8931.49     8929.81    295.11 o 
  14   1   5     6989.09     6591.75    270.40 o 
  15   1   5     7229.75     7234.71    253.95 o 
  16   1   5    10190.38     9477.83    328.67 o 
  17   1   5     1080.71     1134.29    220.36 o 
  18   1   5     6960.56     6821.13    316.87 o 
  19   1   5     2365.69     2642.46    357.22 o 
  20   1   5     5929.24     5552.66    386.36 o 
  21   1   5     5661.33     5890.55    418.18 o 
  22   1   5      380.99     1069.82    545.65 o 
  23   1   5      797.11     1032.22    501.52 o 
 -24   2   5     9926.00     9832.38    924.03 o 
 -23   2   5       70.79    10252.23   7683.70 o 
 -22   2   5     5183.55     5411.25    657.34 o 
 -21   2   5    11046.90    10994.88    603.04 o 
 -20   2   5     1405.42     1093.54    467.85 o 
 -19   2   5     1294.19    10340.71   6671.16 o 
 -18   2   5    39190.38    39002.55   1072.63 o 
 -17   2   5     3388.46     2994.31    261.13 o 
 -16   2   5      477.91      575.09    153.35 o 
 -15   2   5     1159.46     1118.76    104.97 o 
 -14   2   5     6752.00     6286.38    178.08 o 
 -13   2   5      379.48      212.37    118.52 o 
 -12   2   5     4369.89     4345.34    160.51 o 
 -11   2   5     1596.13     1677.80    179.14 o 
 -10   2   5    54899.12    54517.18    691.18 o 
  -9   2   5    23545.46    23114.60    279.35 o 
  -8   2   5     2284.32     2466.84     99.62 o 
  -7   2   5     4278.79     4773.96     88.15 o 
  -6   2   5   190349.58   203516.66   2456.96 o 
  -5   2   5    20207.70    22192.24    174.76 o 
  -4   2   5     3269.29     3215.08     43.58 o 
  -3   2   5    11628.94    11460.12    112.81 o 
  -2   2   5     7518.32     7356.43     81.84 o 
  -1   2   5    17013.64    17560.03    115.63 o 
   0   2   5    19530.72    20881.11    150.49 o 
   1   2   5    47497.42    49042.13    346.27 o 
   2   2   5    59111.76    59288.15    441.79 o 
   3   2   5       20.57      117.79     47.41 o 
   4   2   5    49469.30    51667.22    454.63 o 
   5   2   5     5562.61     6219.86    100.55 o 
   6   2   5    88516.97    93568.34   1084.41 o 
   7   2   5     4141.74     4408.82    152.18 o 
   8   2   5    14766.39    14174.31    265.83 o 
   9   2   5    13306.02    12914.95    213.99 o 
  10   2   5      347.57      371.96    144.38 o 
  11   2   5     4856.17     4861.17    269.89 o 
  12   2   5    43499.50    41369.91    618.11 o 
  13   2   5      406.41      767.19    149.18 o 
  14   2   5      270.40      427.76    191.75 o 
  15   2   5     1115.68     1368.97    216.34 o 
  16   2   5    20082.16    19858.96    643.04 o 
  17   2   5       24.48      277.15    313.19 o 
  18   2   5     1216.98     1191.48    274.23 o 
  19   2   5     1321.51     1493.98    247.35 o 
  20   2   5      181.76       91.47    269.49 o 
  21   2   5      137.53      638.65    329.16 o 
  22   2   5     2777.30     3311.22    615.64 o 
  23   2   5       29.31      215.91    943.10 o 
 -24   3   5      832.24     7003.69    963.03 o 
 -23   3   5       36.28     -406.72    452.03 o 
 -22   3   5     5286.09     6153.14    707.85 o 
 -21   3   5      268.08     1380.51   1468.14 o 
 -20   3   5     1281.55     1795.94    809.76 o 
 -19   3   5     7743.90     8343.89    570.67 o 
 -18   3   5    12222.16    12014.29    639.85 o 
 -17   3   5     5938.21     5881.40    362.44 o 
 -16   3   5    18083.02    17206.66    820.45 o 
 -15   3   5    15824.74    15382.99    321.64 o 
 -14   3   5    92256.02    87927.95   1543.40 o 
 -13   3   5     2059.93     2047.00    122.00 o 
 -12   3   5    32729.55    32074.01    421.99 o 
 -11   3   5      381.92      407.43    112.86 o 
 -10   3   5    52176.98    51657.40    825.89 o 
  -9   3   5    41051.64    40830.77    739.64 o 
  -8   3   5     9357.37     9812.43    150.85 o 
  -7   3   5    11464.24    11266.79    143.71 o 
  -6   3   5     8584.87     9657.96     90.91 o 
  -5   3   5    57808.43    61185.05    625.90 o 
  -4   3   5    10402.17    10592.86     83.80 o 
  -3   3   5    54372.85    56217.79    462.02 o 
  -2   3   5    48832.29    51162.51    346.32 o 
  -1   3   5    13556.52    14672.34    102.83 o 
   0   3   5    10137.57    10445.59     87.13 o 
   1   3   5     1185.73     1205.68     58.98 o 
   2   3   5    27711.56    28704.66    198.59 o 
   3   3   5    29848.42    29927.29    341.42 o 
   4   3   5    34177.49    33796.30    286.79 o 
   5   3   5    20050.04    20784.57    276.83 o 
   6   3   5    12517.71    11649.08    156.39 o 
   7   3   5     2175.95     2158.07    147.11 o 
   8   3   5    42024.08    40988.91    672.37 o 
   9   3   5       45.98      222.57    218.49 o 
  10   3   5     2796.70     3386.33    186.17 o 
  11   3   5     7093.87     7125.96    292.64 o 
  12   3   5      296.08      546.24    152.67 o 
  13   3   5     9844.84     9679.70    290.27 o 
  14   3   5      328.73      460.94    160.66 o 
  15   3   5      882.67      872.25    197.26 o 
  16   3   5     1816.17     2172.58    303.74 o 
  17   3   5     1822.42     2269.59    239.07 o 
  18   3   5      209.12      327.62    302.49 o 
  19   3   5     2205.77     2438.74    275.66 o 
  20   3   5     5717.20     6391.02    394.05 o 
  21   3   5     1715.79     1474.28    455.43 o 
  22   3   5      899.16     1508.76    613.54 o 
 -24   4   5       68.41     1024.25   1974.56 o 
 -23   4   5     8837.70     9897.93    664.35 o 
 -22   4   5     4050.15     7459.60   2124.59 o 
 -21   4   5       38.66       59.45    380.10 o 
 -20   4   5    14538.49    15322.35    668.24 o 
 -19   4   5    23094.16    24216.27   1142.37 o 
 -18   4   5      319.94      647.28    262.38 o 
 -17   4   5      572.26      825.25    619.57 o 
 -16   4   5    13996.99    13176.86    673.95 o 
 -15   4   5       45.09      574.99    279.72 o 
 -14   4   5       15.85      225.16    179.84 o 
 -13   4   5     2275.94     2542.73    255.98 o 
 -12   4   5     3159.10     2748.77    217.89 o 
 -11   4   5    59333.88    58475.22   1381.13 o 
 -10   4   5      398.20      434.59    126.75 o 
  -9   4   5    21270.48    21800.45    368.25 o 
  -8   4   5    23482.06    22175.62    450.55 o 
  -7   4   5    22046.81    20648.83    182.07 o 
  -6   4   5     1527.10     1410.66     63.93 o 
  -5   4   5    31651.18    33742.54    326.73 o 
  -4   4   5    24449.57    23905.88    165.91 o 
  -3   4   5     2718.51     2624.25     54.01 o 
  -2   4   5    47668.24    49410.98    362.95 o 
  -1   4   5    70313.55    72585.29    569.68 o 
   0   4   5    18304.83    19100.37    143.63 o 
   1   4   5    11148.48    11602.46     98.31 o 
   2   4   5    28216.59    29203.45    215.33 o 
   3   4   5     1738.94     1803.22     55.95 o 
   4   4   5    10005.47     9703.63    114.13 o 
   5   4   5      404.36      631.92     75.34 o 
   6   4   5     6870.46     7238.66    123.10 o 
   7   4   5    37742.56    36776.87    439.45 o 
   8   4   5    22020.39    21461.32    502.74 o 
   9   4   5      137.35      296.14    113.95 o 
  10   4   5    45242.38    42064.75    702.27 o 
  11   4   5    21773.46    21167.45    351.97 o 
  12   4   5     6896.11     6799.28    221.59 o 
  13   4   5     5982.09     6272.56    249.92 o 
  14   4   5    12657.13    11917.68    467.64 o 
  15   4   5      141.79       99.54    185.31 o 
  16   4   5     1306.30     1565.12    213.74 o 
  17   4   5     8246.30     7951.36    327.67 o 
  18   4   5     1076.57     1630.14    267.13 o 
  19   4   5     1807.85     1651.95    270.14 o 
  20   4   5     1357.55     1823.65    371.93 o 
  21   4   5     1302.76     1696.51    354.20 o 
  22   4   5     1076.14     1189.97    691.78 o 
 -23   5   5     2438.85     2827.80    622.98 o 
 -22   5   5     4093.50     4647.10    882.91 o 
 -21   5   5      382.12      165.37    381.58 o 
 -20   5   5     2727.96     5969.81   1921.82 o 
 -19   5   5     2190.05     1644.21    365.72 o 
 -18   5   5     5485.42     5009.44    420.17 o 
 -17   5   5    10707.65    12648.23   2129.76 o 
 -16   5   5     7725.13     7630.83    278.99 o 
 -15   5   5    25657.32    25240.83    492.14 o 
 -14   5   5     3158.64     3304.56    245.58 o 
 -13   5   5    13391.91    13545.23    378.49 o 
 -12   5   5    43167.25    41580.77    650.48 o 
 -11   5   5    39382.51    38872.24    584.65 o 
 -10   5   5     6502.63     7088.84    332.40 o 
  -9   5   5     3153.48     3317.62     50.74 o 
  -8   5   5    29700.63    28794.51    228.64 o 
  -7   5   5     4894.13     4685.83     90.01 o 
  -6   5   5    20292.96    21390.11    178.30 o 
  -5   5   5     2018.18     1799.37     53.15 o 
  -4   5   5    13114.02    12320.21    113.18 o 
  -3   5   5    23720.88    24640.23    189.96 o 
  -2   5   5    45330.29    47165.95    332.79 o 
  -1   5   5     2524.22     2446.83     60.09 o 
   0   5   5    53133.23    53888.21    430.92 o 
   1   5   5    46702.17    48744.23    395.30 o 
   2   5   5     1879.85     1991.27     61.49 o 
   3   5   5    25484.08    26586.69    287.82 o 
   4   5   5     1605.13     1506.50     75.52 o 
   5   5   5    31078.47    31121.44    357.35 o 
   6   5   5    94431.79    94721.13   1147.29 o 
   7   5   5    28580.85    28721.55    352.88 o 
   8   5   5     7700.09     7813.47    203.95 o 
   9   5   5    11345.97    11128.34    220.69 o 
  10   5   5    39610.01    38073.82    572.85 o 
  11   5   5     1134.41     1326.00    181.08 o 
  12   5   5      666.32      583.65    151.74 o 
  13   5   5     6066.19     5720.70    225.32 o 
  14   5   5     2779.77     3330.34    231.47 o 
  15   5   5     3006.03     2830.38    257.95 o 
  16   5   5     1237.00     1752.00    248.18 o 
  17   5   5     1975.66     2764.91    256.78 o 
  18   5   5    15010.33    14488.88    434.67 o 
  19   5   5     2009.25     2151.65    298.15 o 
  20   5   5      725.70      867.51    374.13 o 
  21   5   5     4410.16     5133.40    482.45 o 
  22   5   5     1388.22     1410.94    562.79 o 
 -23   6   5     1079.69     2285.61    465.51 o 
 -22   6   5      414.77     1228.31    578.23 o 
 -21   6   5    17707.01    16216.97    735.51 o 
 -20   6   5      375.27     6988.13   5161.00 o 
 -19   6   5     3016.41     4176.46    492.91 o 
 -18   6   5     3899.31     4392.12    535.87 o 
 -17   6   5     3695.08     3864.00    299.00 o 
 -16   6   5     6758.67     6732.70    313.44 o 
 -15   6   5    11688.11    11871.55    459.73 o 
 -14   6   5     6688.54     6872.56    323.53 o 
 -13   6   5    18561.61    17886.21    450.63 o 
 -12   6   5     8443.69     7994.50    281.83 o 
 -11   6   5     5775.76     5619.36    304.97 o 
 -10   6   5    12038.39    11087.20    289.20 o 
  -9   6   5    65341.98    66595.65    629.60 o 
  -8   6   5     4235.91     4353.75     81.83 o 
  -7   6   5    20978.96    20475.53    237.18 o 
  -6   6   5    43287.11    44271.08    478.78 o 
  -5   6   5    10722.11    10212.57    134.34 o 
  -4   6   5    20397.90    21309.83    189.10 o 
  -3   6   5   155030.70   154925.25   1785.23 o 
  -2   6   5      144.45      311.31     73.32 o 
  -1   6   5      145.78      179.65     44.96 o 
   0   6   5     1206.17     1422.58     88.85 o 
   1   6   5    31337.58    30931.28    352.52 o 
   2   6   5    38751.20    39091.85    399.75 o 
   3   6   5       23.78      116.30    102.48 o 
   4   6   5     9190.02     9094.91    126.62 o 
   5   6   5    47943.82    47925.25    540.20 o 
   6   6   5     2785.10     3086.78    128.79 o 
   7   6   5      563.99      814.49    110.44 o 
   8   6   5    11483.05    11735.87    224.18 o 
   9   6   5    83715.97    82246.32   1217.74 o 
  10   6   5     6617.40     6513.02    223.53 o 
  11   6   5      675.59      496.35    160.37 o 
  12   6   5     7036.51     6998.15    382.90 o 
  13   6   5    13365.84    12090.55    364.13 o 
  14   6   5    14311.08    13601.84    343.38 o 
  15   6   5    12493.69    12398.52    318.41 o 
  16   6   5      266.40      156.14    203.07 o 
  17   6   5      109.16      543.68    234.35 o 
  18   6   5      104.74      669.85    265.88 o 
  19   6   5    11532.22    12694.11    530.72 o 
  20   6   5      589.82     1086.38    328.81 o 
  21   6   5     1180.91      674.83    389.42 o 
  22   6   5     1995.54     2414.21    466.77 o 
 -23   7   5       15.56      732.73   1163.31 o 
 -22   7   5       22.28      573.06    504.18 o 
 -21   7   5       88.17      298.63    493.71 o 
 -20   7   5      493.33      862.18    359.12 o 
 -19   7   5     1865.18     1750.69    273.75 o 
 -18   7   5     1655.42     1980.20    323.45 o 
 -17   7   5    17897.13    17387.15    584.58 o 
 -16   7   5     4047.85     5217.36    675.38 o 
 -15   7   5      366.75      542.16    484.52 o 
 -14   7   5     4280.74     3924.04    254.89 o 
 -13   7   5    27354.36    25230.21    556.10 o 
 -12   7   5    19617.59    19159.79    405.61 o 
 -11   7   5    19913.70    18894.94    200.33 o 
 -10   7   5       64.08      108.15    132.90 o 
  -9   7   5      135.20      332.67     89.88 o 
  -8   7   5      466.31      535.53     81.33 o 
  -7   7   5   110818.07   109700.68   1235.85 o 
  -6   7   5     2861.97     2846.57     72.63 o 
  -5   7   5    33008.60    33810.76    290.26 o 
  -4   7   5     8525.62     8273.65    103.18 o 
  -3   7   5      834.30      863.57     56.17 o 
  -2   7   5     3850.09     4061.37     70.88 o 
  -1   7   5     4598.35     4578.12     88.38 o 
   0   7   5    32243.52    32936.33    484.29 o 
   1   7   5   132517.69   131765.22   1554.15 o 
   2   7   5      537.59      675.41     64.51 o 
   3   7   5     2705.54     2926.08     96.56 o 
   4   7   5     1164.80     1364.16     98.15 o 
   5   7   5   208599.44   204184.14   3407.28 o 
   6   7   5     9425.04     9058.50    174.23 o 
   7   7   5     1596.06     1702.67    159.33 o 
   8   7   5     4808.77     5001.77    147.69 o 
   9   7   5       95.23      182.55    115.26 o 
  10   7   5     4419.74     4456.77    192.04 o 
  11   7   5    19862.86    19535.10    372.83 o 
  12   7   5      207.11      489.34    191.85 o 
  13   7   5    30849.25    29732.48    502.37 o 
  14   7   5        8.52      525.35    223.46 o 
  15   7   5     4260.59     4045.45    230.86 o 
  16   7   5       10.69       58.13    205.66 o 
  17   7   5    12358.22    12701.87    362.83 o 
  18   7   5     4344.04     4880.98    336.73 o 
  19   7   5     8128.00     8493.32    519.40 o 
  20   7   5       42.37      681.12    325.82 o 
  21   7   5       81.90      129.29    497.13 o 
 -22   8   5     4457.45     4486.97    852.82 o 
 -21   8   5     1938.71    10959.68   1546.81 o 
 -20   8   5     7613.54     8588.26    635.76 o 
 -19   8   5     1151.51     1384.46    294.27 o 
 -18   8   5        1.42      106.98    231.17 o 
 -17   8   5     1059.12     3005.97   1325.52 o 
 -16   8   5    18968.48    18816.18    461.97 o 
 -15   8   5      829.70     1107.53    347.65 o 
 -14   8   5     3975.35     4037.51    220.06 o 
 -13   8   5     2207.20     1779.10    253.62 o 
 -12   8   5      269.62      376.93    161.85 o 
 -11   8   5       32.46      133.37     73.72 o 
 -10   8   5     2120.71     2297.58     84.16 o 
  -9   8   5     2861.60     2684.79     89.60 o 
  -8   8   5    68564.65    67332.50   1144.31 o 
  -7   8   5     5047.17     4724.82    128.79 o 
  -6   8   5       95.26       73.66     51.86 o 
  -5   8   5     4666.70     4459.88    136.39 o 
  -4   8   5   165111.05   164243.09   2408.32 o 
  -3   8   5    53622.79    55916.52    540.67 o 
  -2   8   5    34809.29    35047.52    308.08 o 
  -1   8   5    11900.34    11811.96    216.87 o 
   0   8   5        2.68       90.02     58.46 o 
   1   8   5    19587.84    19560.88    223.24 o 
   2   8   5    72034.86    71052.74    839.92 o 
   3   8   5     6030.66     5821.69    103.04 o 
   4   8   5    55514.36    54764.89    613.56 o 
   5   8   5      280.25      561.69     96.52 o 
   6   8   5     2384.81     2393.50     85.02 o 
   7   8   5        1.66      340.94    110.35 o 
   8   8   5    11411.00    10934.40    354.26 o 
   9   8   5    15693.44    15473.49    306.07 o 
  10   8   5    19454.96    19159.95    369.07 o 
  11   8   5     1484.59     1723.32    218.39 o 
  12   8   5     7467.31     7352.10    272.83 o 
  13   8   5    15235.04    14802.82    337.09 o 
  14   8   5    32128.92    31674.42    641.98 o 
  15   8   5     3385.50     3782.06    314.01 o 
  16   8   5      140.10      690.17    268.84 o 
  17   8   5       57.71      266.26    346.18 o 
  18   8   5     3031.18     3240.58    314.16 o 
  19   8   5      407.69      896.91    328.83 o 
  20   8   5     6628.97     7064.69    454.97 o 
  21   8   5     1513.43     1308.48    621.84 o 
 -22   9   5     1471.74     1668.39   1236.91 o 
 -21   9   5      164.82      349.83    668.07 o 
 -20   9   5      698.06     1075.41    671.05 o 
 -19   9   5      237.14      376.78    969.63 o 
 -18   9   5     1472.64     1812.45    266.70 o 
 -17   9   5     5863.73     5617.45    360.93 o 
 -16   9   5    12002.81    12018.72    370.82 o 
 -15   9   5      766.00     1318.10    233.00 o 
 -14   9   5      645.04      830.38    227.35 o 
 -13   9   5     7260.13     7765.01    784.04 o 
 -12   9   5    52017.18    50655.32    794.69 o 
 -11   9   5     1093.25     1068.27    147.95 o 
 -10   9   5       35.74      242.09     89.38 o 
  -9   9   5      189.88      258.99    155.88 o 
  -8   9   5    13695.36    13190.68    277.02 o 
  -7   9   5    18173.56    17376.31    434.76 o 
  -6   9   5    17914.00    17754.12    202.44 o 
  -5   9   5    15227.86    14256.21    170.74 o 
  -4   9   5    31675.89    31758.20    318.66 o 
  -3   9   5      254.11      292.62     60.72 o 
  -2   9   5    11872.26    11924.71    147.15 o 
  -1   9   5      123.97      113.21     95.37 o 
   0   9   5    52664.93    53292.43    604.82 o 
   1   9   5     3594.51     3694.22    101.68 o 
   2   9   5    13063.85    13500.49    161.40 o 
   3   9   5    38636.28    38288.05    492.81 o 
   4   9   5    16881.78    16011.85    202.48 o 
   5   9   5     2528.06     2554.18    106.35 o 
   6   9   5    81654.78    80512.84    976.64 o 
   7   9   5    11654.29    11551.29    258.02 o 
   8   9   5     1904.58     1671.29    109.30 o 
   9   9   5     2117.35     1935.65    214.19 o 
  10   9   5    26043.96    26462.81    457.36 o 
  11   9   5    14659.33    13898.98    386.61 o 
  12   9   5      478.29      710.05    188.11 o 
  13   9   5      322.21      648.35    365.97 o 
  14   9   5      490.00      478.41    263.56 o 
  15   9   5     9577.63     9536.53    562.01 o 
  16   9   5      430.19      607.55    242.62 o 
  17   9   5      510.52      719.14    402.92 o 
  18   9   5    15595.84    16023.53    767.36 o 
  19   9   5      197.41     1078.26    547.63 o 
  20   9   5      261.05     1035.71    591.49 o 
 -21  10   5     9056.50     8906.60    986.31 o 
 -20  10   5     5897.03     6684.87    858.78 o 
 -19  10   5      149.97     1706.23    648.11 o 
 -18  10   5     2420.25      680.29    612.94 o 
 -17  10   5     2984.99     1611.87    746.74 o 
 -16  10   5     1774.12      913.45    562.14 o 
 -15  10   5     6273.25     6207.62    390.47 o 
 -14  10   5     3838.13     3970.19    361.37 o 
 -13  10   5    10628.38    10448.94    651.98 o 
 -12  10   5     1267.91     1807.44    141.89 o 
 -11  10   5     9298.57     8968.48    220.84 o 
 -10  10   5      870.44     1155.32    156.67 o 
  -9  10   5    11846.88    11899.68    233.48 o 
  -8  10   5     7129.00     6841.77    240.42 o 
  -7  10   5     8134.02     7808.61    385.15 o 
  -6  10   5     6277.97     6219.38    273.51 o 
  -5  10   5      531.05      670.14     69.82 o 
  -4  10   5      917.92      858.35     99.42 o 
  -3  10   5    44957.13    45157.09    466.52 o 
  -2  10   5    28002.39    28838.32    278.59 o 
  -1  10   5    18379.29    18662.19    330.22 o 
   0  10   5    16530.85    16451.20    179.98 o 
   1  10   5     4310.91     4136.31    130.28 o 
   2  10   5    19886.13    20422.35    331.80 o 
   3  10   5       19.50       -7.49     81.21 o 
   4  10   5     3140.69     3096.76    108.83 o 
   5  10   5     9798.09     9495.27    255.50 o 
   6  10   5      170.25      328.66    109.68 o 
   7  10   5     2153.62     2181.51    121.99 o 
   8  10   5    10745.93    10082.38    220.86 o 
   9  10   5    17403.58    16506.53    275.76 o 
  10  10   5    19689.93    19781.70    400.33 o 
  11  10   5     3066.51     3170.28    174.57 o 
  12  10   5    26567.44    25241.93    440.48 o 
  13  10   5     2203.08     2320.36    226.55 o 
  14  10   5     5511.26     6137.14    310.56 o 
  15  10   5    10067.60    10450.22    494.00 o 
  16  10   5     1661.75     2292.63    583.85 o 
  17  10   5      236.65      494.44    309.51 o 
  18  10   5      921.38     1567.36    467.28 o 
  19  10   5     6186.41     7305.70    850.73 o 
  20  10   5      514.23      897.82    599.98 o 
 -20  11   5     2461.13     2553.69    491.29 o 
 -19  11   5       33.41     2476.20   1730.22 o 
 -18  11   5       42.54      -34.40    383.57 o 
 -17  11   5    12609.61    15289.61   3339.16 o 
 -16  11   5     1143.02     1139.78    378.27 o 
 -15  11   5     1071.19      974.17    358.61 o 
 -14  11   5     6599.63     6300.10    493.01 o 
 -13  11   5    23816.27    22705.16    722.38 o 
 -12  11   5     3828.16     3566.63    212.77 o 
 -11  11   5     9835.57     9777.70    310.06 o 
 -10  11   5    16479.43    15802.95    349.17 o 
  -9  11   5     1090.65     1304.93    277.22 o 
  -8  11   5        6.36       66.58    417.75 o 
  -7  11   5    22019.32    20774.56    317.92 o 
  -6  11   5      103.75      538.05    300.56 o 
  -5  11   5     1154.17     1106.46     91.21 o 
  -4  11   5    32422.32    31097.84   1070.26 o 
  -3  11   5     3736.75     3668.33    148.39 o 
  -2  11   5     1560.61     1787.28     73.23 o 
  -1  11   5      481.47      639.60     74.11 o 
   0  11   5     3240.44     3063.88    112.65 o 
   1  11   5    25081.35    24827.87    358.99 o 
   2  11   5    15406.02    15093.17    195.44 o 
   3  11   5     3429.80     3116.88    124.88 o 
   4  11   5    12431.21    11755.66    215.64 o 
   5  11   5    24099.61    22279.44    722.74 o 
   6  11   5      249.09      246.66    193.68 o 
   7  11   5    11542.91    11270.82    228.27 o 
   8  11   5    27394.43    26167.39    530.17 o 
   9  11   5     5822.84     5446.92    224.17 o 
  10  11   5      534.98      464.96    130.83 o 
  11  11   5     6030.52     6253.61    371.65 o 
  12  11   5      156.42      428.34    290.57 o 
  13  11   5     2722.48     2533.17    447.97 o 
  14  11   5     1256.09     1264.28    430.31 o 
  15  11   5       66.87      374.00    372.32 o 
  16  11   5     3511.37     4085.72    701.74 o 
  17  11   5     1999.10     1258.70    540.19 o 
  18  11   5       71.12      -75.66    454.25 o 
  19  11   5     1569.29     1974.45    949.21 o 
 -20  12   5     3029.33     3609.81    811.18 o 
 -19  12   5     5147.85     4611.87    655.76 o 
 -18  12   5     2320.78     7162.19   4067.27 o 
 -17  12   5     4706.21     5274.71    506.42 o 
 -16  12   5     7770.20     7713.57    540.23 o 
 -15  12   5     1420.66      804.87    456.21 o 
 -14  12   5     3764.19     3588.87    409.42 o 
 -13  12   5     3333.11     3340.14    615.48 o 
 -12  12   5      574.79      847.58    852.67 o 
 -11  12   5     3382.79     3697.60    312.66 o 
 -10  12   5       58.30      389.49    231.92 o 
  -9  12   5     2135.53     2222.85    322.69 o 
  -8  12   5    24725.92    24223.07    536.48 o 
  -7  12   5     4365.79     4551.28    253.77 o 
  -6  12   5     5940.76     5772.36    268.83 o 
  -5  12   5    14433.56    13858.01    597.24 o 
  -4  12   5     9453.05     9547.98    334.36 o 
  -3  12   5      656.08      602.70    149.06 o 
  -2  12   5     2484.20     2435.24     81.67 o 
  -1  12   5    14924.39    14751.44    181.28 o 
   0  12   5     7692.62     7698.90    183.17 o 
   1  12   5     4788.98     4648.61    190.37 o 
   2  12   5     3786.95     4061.88    232.52 o 
   3  12   5      395.03      513.81    107.65 o 
   4  12   5     8333.27     8000.23    241.48 o 
   5  12   5     1579.13     1735.72    263.65 o 
   6  12   5     4552.96     4256.42    363.23 o 
   7  12   5     3203.22     2951.98    226.99 o 
   8  12   5     1179.35     1556.68    252.01 o 
   9  12   5     4113.52     4102.49    325.48 o 
  10  12   5      279.99      612.16    248.07 o 
  11  12   5    21681.19    21450.99    677.05 o 
  12  12   5     6741.39     6836.53    513.13 o 
  13  12   5    11671.81    11385.21    594.08 o 
  14  12   5     4953.11     4795.03    437.97 o 
  15  12   5     2624.27     3114.46    407.25 o 
  16  12   5      900.23     1059.92    456.10 o 
  17  12   5     5465.87     4127.05   1567.37 o 
  18  12   5      209.03      972.86   1286.23 o 
 -19  13   5     2721.51     3760.17    621.63 o 
 -18  13   5     2103.77     1793.05    560.65 o 
 -17  13   5      933.22     1538.86    526.13 o 
 -16  13   5      126.75      335.10    510.89 o 
 -15  13   5     7875.17     7836.34   1245.55 o 
 -14  13   5     2916.22     4885.85    700.97 o 
 -13  13   5      793.06     1007.52    358.72 o 
 -12  13   5     8377.85     8186.99    577.29 o 
 -11  13   5     3429.53     3345.50    248.07 o 
 -10  13   5     1067.80     1294.99    278.86 o 
  -9  13   5    37084.44    34199.36    840.80 o 
  -8  13   5     4848.73     4814.85    245.68 o 
  -7  13   5      915.96     1063.43    243.45 o 
  -6  13   5     1670.58     2085.86    200.07 o 
  -5  13   5    42400.18    38694.17    901.25 o 
  -4  13   5     1527.82     1526.51    177.85 o 
  -3  13   5      168.15      259.41    278.93 o 
  -2  13   5       52.97        6.01     84.76 o 
  -1  13   5     7582.41     6829.71    252.07 o 
   0  13   5    15342.33    15998.88    417.81 o 
   1  13   5       80.83      129.14    134.49 o 
   2  13   5      520.68      344.07    191.18 o 
   3  13   5    69360.77    63682.64   2370.70 o 
   4  13   5     2434.86     2765.30    382.91 o 
   5  13   5       63.25      -70.71    228.56 o 
   6  13   5     5506.97     5153.79    281.31 o 
   7  13   5    21609.16    22094.54    637.32 o 
   8  13   5      368.18      481.13    234.73 o 
   9  13   5     9733.39     9826.09    413.69 o 
  10  13   5     2829.31     2936.94    328.06 o 
  11  13   5     4063.39     4575.44    451.47 o 
  12  13   5      186.63      391.88    285.82 o 
  13  13   5    10627.98    10633.12    472.55 o 
  14  13   5      571.80      698.85    434.28 o 
  15  13   5     8133.08     8250.10    532.11 o 
  16  13   5      126.66     -109.00    451.81 o 
  17  13   5       27.24       -8.15    473.58 o 
 -18  14   5     5646.89     6459.20    713.60 o 
 -17  14   5      379.62     1156.81    453.29 o 
 -16  14   5        8.76      860.28    419.48 o 
 -15  14   5      320.64     1136.75    767.15 o 
 -14  14   5     1639.30     2038.28    416.60 o 
 -13  14   5     6657.13     5855.58    469.59 o 
 -12  14   5      281.60      883.13    431.21 o 
 -11  14   5     1551.17     1171.77    824.06 o 
 -10  14   5     8584.04     9009.80    616.26 o 
  -9  14   5     9439.89     9382.59    456.50 o 
  -8  14   5      230.67      578.10    220.26 o 
  -7  14   5      124.46      524.77    417.27 o 
  -6  14   5    31879.41    30892.59    766.81 o 
  -5  14   5     9494.97     9585.34    500.22 o 
  -4  14   5     7066.07     6333.64    244.33 o 
  -3  14   5     3282.29     3205.89    306.91 o 
  -2  14   5    21232.10    18560.66   1049.98 o 
  -1  14   5    27844.52    28106.88    847.58 o 
   0  14   5    32684.65    30813.16   1065.22 o 
   1  14   5       31.90      411.27    194.85 o 
   2  14   5      522.71      803.34    526.83 o 
   3  14   5     4073.32     4139.75    320.25 o 
   4  14   5    13063.17    12511.57    400.58 o 
   5  14   5     3186.28     3009.30    231.13 o 
   6  14   5     5344.79     5613.27    365.45 o 
   7  14   5    23747.89    24052.22    820.04 o 
   8  14   5     2046.23     2616.81    341.05 o 
   9  14   5     2008.96     1964.05    284.84 o 
  10  14   5     1752.30     1623.94    347.89 o 
  11  14   5     8942.27     9230.41    523.97 o 
  12  14   5    18897.47    19905.62    696.97 o 
  13  14   5      999.72     1697.78    526.04 o 
  14  14   5      518.52     1300.93    475.44 o 
  15  14   5        8.00      564.66    564.61 o 
  16  14   5     6390.86     6396.07    778.83 o 
 -17  15   5      409.99      564.98    535.27 o 
 -16  15   5     1142.06     1800.45    740.37 o 
 -15  15   5      570.73      147.70    472.20 o 
 -14  15   5     7351.55     7551.68   1230.21 o 
 -13  15   5       14.36      256.66    579.90 o 
 -12  15   5      978.27     1192.07    374.25 o 
 -11  15   5     2219.50     2042.16    384.24 o 
 -10  15   5    16559.66    16556.66    942.06 o 
  -9  15   5       20.00       48.26    366.06 o 
  -8  15   5     2646.86     2585.64    286.27 o 
  -7  15   5        6.19       77.68    209.26 o 
  -6  15   5      860.62     1172.55    703.05 o 
  -5  15   5      315.47      136.11    346.03 o 
  -4  15   5    10803.17     9020.17    748.76 o 
  -3  15   5     3278.65     2642.82    863.66 o 
  -2  15   5    38290.77    38076.48   1516.12 o 
  -1  15   5     1786.97     1200.18    369.18 o 
   0  15   5     3754.76     3618.00    414.01 o 
   1  15   5     1015.39     1342.62    436.38 o 
   2  15   5    25503.91    25206.01    852.81 o 
   3  15   5      283.02      983.58    451.07 o 
   4  15   5    22552.14    22881.21    496.91 o 
   5  15   5      353.62      917.08    239.90 o 
   6  15   5      269.21      837.83    362.74 o 
   7  15   5       64.16      371.43    241.26 o 
   8  15   5    30714.81    31302.48    760.21 o 
   9  15   5       10.83      401.38    335.30 o 
  10  15   5     3778.03     4400.95    375.60 o 
  11  15   5       13.44      673.55    402.75 o 
  12  15   5     3323.77     3537.67    486.95 o 
  13  15   5      413.44     1260.83    369.24 o 
  14  15   5      228.91      325.96    369.01 o 
  15  15   5      148.13      145.14    527.57 o 
 -15  16   5      144.59      280.20    430.43 o 
 -14  16   5      609.22      437.57    539.93 o 
 -13  16   5     3341.90     3969.02    603.94 o 
 -12  16   5      682.01      816.69    379.60 o 
 -11  16   5     5349.93     6128.44    848.65 o 
 -10  16   5     2028.36     3093.08    691.01 o 
  -9  16   5      482.64      596.37    526.15 o 
  -8  16   5      284.82      328.71    261.21 o 
  -7  16   5     5886.66     6195.72    722.52 o 
  -6  16   5    13452.71    13563.71    631.12 o 
  -5  16   5    13940.22    13728.64    627.14 o 
  -4  16   5     6400.10     6469.36    504.33 o 
  -3  16   5       51.71      983.44    476.11 o 
  -2  16   5    10872.87     9008.39   3672.00 o 
  -1  16   5    16007.54    16823.68    816.74 o 
   0  16   5    17233.27    18092.70    743.51 o 
   1  16   5     3948.69     4536.76    573.74 o 
   2  16   5       18.33      294.30    637.38 o 
   3  16   5     1378.51     2157.22    521.15 o 
   4  16   5     6155.06     7232.58    550.77 o 
   5  16   5      543.90      952.09   1127.26 o 
   6  16   5     4851.46     5674.84    695.19 o 
   7  16   5    10295.02    11301.62   1036.07 o 
   8  16   5     1996.37     2438.35    328.59 o 
   9  16   5     2044.55     1972.37    375.28 o 
  10  16   5     1167.95     1723.35    385.50 o 
  11  16   5     4460.48     5474.52    613.46 o 
  12  16   5     8881.37     9778.07    555.23 o 
  13  16   5     1061.00     1706.95    373.68 o 
  14  16   5      447.84      566.09    420.91 o 
 -14  17   5      231.68     1084.94    770.57 o 
 -13  17   5     1492.86     2966.98   1286.68 o 
 -12  17   5     2270.64     2499.15   1259.56 o 
 -11  17   5     1450.62     2697.91    802.76 o 
 -10  17   5      410.55     1507.48    726.47 o 
  -9  17   5    17278.89    16106.53    904.58 o 
  -8  17   5      652.98     1636.56    457.36 o 
  -7  17   5      123.34      260.53    382.43 o 
  -6  17   5      135.90     -134.36    392.83 o 
  -5  17   5     6766.34     6399.32    932.08 o 
  -4  17   5      644.19      661.67    405.52 o 
  -3  17   5     1959.39     1691.03    492.55 o 
  -2  17   5     1302.03     1594.14    438.43 o 
  -1  17   5     5639.30     4192.25   1222.46 o 
   0  17   5      912.42     1464.77    442.50 o 
   1  17   5       10.67      131.08    407.29 o 
   2  17   5      207.84      444.50    512.06 o 
   3  17   5    24902.75    25450.89   1025.35 o 
   4  17   5     2044.22     2897.17    652.43 o 
   5  17   5     2415.05     2481.59    576.20 o 
   6  17   5     4891.19     6340.31    622.18 o 
   7  17   5     8473.76     8821.80    794.39 o 
   8  17   5      501.25     1667.52    765.34 o 
   9  17   5     3747.93     3856.85    874.23 o 
  10  17   5      929.17     1198.12    636.66 o 
  11  17   5      370.50      451.60    621.36 o 
  12  17   5      472.95     1438.90    674.43 o 
 -12  18   5       15.36      177.60    783.09 o 
 -11  18   5     1167.71     2054.27    834.04 o 
 -10  18   5      987.65     3507.81   1357.30 o 
  -9  18   5      269.83      -36.95   1154.07 o 
  -8  18   5     5648.91     5804.96    686.89 o 
  -7  18   5     3084.84     3452.92    620.46 o 
  -6  18   5     8186.02     6440.43    653.92 o 
  -5  18   5     6077.31     6593.09    706.15 o 
  -4  18   5      549.00      908.61    559.31 o 
  -3  18   5     1689.44     2338.27    599.01 o 
  -2  18   5       20.50      673.48    439.09 o 
  -1  18   5     9824.06    10350.79    665.00 o 
   0  18   5      203.11      236.84    538.83 o 
   1  18   5      985.34     1637.60    659.13 o 
   2  18   5     3621.99     4627.27    668.15 o 
   3  18   5     1703.17     1158.90    580.98 o 
   4  18   5     2651.03     1957.15    613.20 o 
   5  18   5       93.92      851.03    708.89 o 
   6  18   5     1333.55     1973.06    531.88 o 
   7  18   5     3555.10     5186.62    951.72 o 
   8  18   5        1.72     -644.11    800.24 o 
   9  18   5     2679.70     3497.00    740.65 o 
  10  18   5     1331.09     1534.63    558.52 o 
  -9  19   5        3.47     1198.18    819.74 o 
  -8  19   5        4.71      677.31    803.35 o 
  -7  19   5     5186.03     4757.60    639.98 o 
  -6  19   5      114.19      693.66    462.66 o 
  -5  19   5       91.63      664.22    468.98 o 
  -4  19   5     1079.39      652.23    897.81 o 
  -3  19   5      511.92      973.82    478.75 o 
  -2  19   5     2718.61     1812.73    806.59 o 
  -1  19   5       57.08      647.24    484.57 o 
   0  19   5     1414.13     2063.05   1180.45 o 
   1  19   5     9544.96     9723.61    735.38 o 
   2  19   5     3728.70     4233.47    605.23 o 
   3  19   5      604.83     1140.47    633.88 o 
   4  19   5     1642.61     1945.42    643.00 o 
   5  19   5     6925.87     7651.17    712.83 o 
   6  19   5       73.53     1376.22    555.19 o 
   7  19   5     3537.42     3291.57    966.27 o 
   8  19   5     9478.78     8633.69    939.18 o 
  -6  20   5     1573.50      957.69    519.18 o 
  -5  20   5     1186.63     1901.07    673.79 o 
  -4  20   5     1474.95     1322.41   1512.99 o 
  -3  20   5     9221.60     9009.85   1023.56 o 
  -2  20   5     6081.38     5458.80    653.11 o 
  -1  20   5     4656.92     5295.81   1163.31 o 
   0  20   5     1535.61     1153.06    551.84 o 
   1  20   5     3083.66     2597.82    923.19 o 
   2  20   5     2392.15     3052.85    607.49 o 
   3  20   5      453.70     1093.03    570.60 o 
   4  20   5        8.63     1376.44    701.82 o 
   5  20   5     2797.59     2603.92    629.39 o 
 -24   0   6      523.43     1840.02    711.57 o 
 -22   0   6      626.13      -10.43    917.48 o 
 -20   0   6     1836.56     1870.42    559.61 o 
 -18   0   6    32486.90    31023.23   1297.70 o 
 -16   0   6      599.47      671.05    392.74 o 
 -14   0   6    17557.65    16218.13    519.66 o 
 -12   0   6     4232.38     4573.99    185.07 o 
 -10   0   6     1472.88     1472.33     60.54 o 
  -8   0   6    42236.95    42639.76    806.81 o 
  -6   0   6    80029.93    83217.36   1059.78 o 
  -4   0   6    42032.40    44975.91    463.86 o 
  -2   0   6    17848.89    17645.00    212.17 o 
   0   0   6    67503.32    69175.96    740.18 o 
   2   0   6     5244.43     4819.02    105.06 o 
   4   0   6   426835.06   461806.41  13381.18 o 
   6   0   6      144.71      393.99    342.08 o 
   8   0   6    44706.57    44520.17    790.71 o 
  10   0   6    38168.63    39776.48    762.32 o 
  12   0   6    55530.40    54681.22   1133.08 o 
  14   0   6     4950.79     4706.49    768.79 o 
  16   0   6    53948.35    53465.14   1300.11 o 
  18   0   6     6252.26     5822.93    422.89 o 
  20   0   6     9274.36     8975.42    670.19 o 
  22   0   6    22987.09    23481.97   2042.05 o 
 -24   1   6     2363.75     1621.23    670.45 o 
 -23   1   6     1565.87     1743.42    588.36 o 
 -22   1   6     9294.25    10047.79   2096.73 o 
 -21   1   6      147.10      -76.36    389.53 o 
 -20   1   6      989.96     2223.64    913.90 o 
 -19   1   6     1628.31     1960.88    448.03 o 
 -18   1   6     1747.03     2710.48    362.36 o 
 -17   1   6     4652.52     5457.64    706.51 o 
 -16   1   6       17.64        2.83    163.89 o 
 -15   1   6    16652.83    16025.52    564.03 o 
 -14   1   6     9663.48     9359.55    273.68 o 
 -13   1   6    11791.56    11226.11    191.87 o 
 -12   1   6     4038.48     4371.09    168.21 o 
 -11   1   6      362.30      368.80    123.65 o 
 -10   1   6    29492.32    29449.89    371.64 o 
  -9   1   6    32128.34    34166.37    343.76 o 
  -8   1   6    15619.07    15241.62    332.25 o 
  -7   1   6     2992.50     3013.23    104.60 o 
  -6   1   6    36259.28    37418.03    289.04 o 
  -5   1   6    91123.18    95094.03    851.51 o 
  -4   1   6   117186.14   119910.47   1191.77 o 
  -3   1   6       10.99      -33.57     69.92 o 
  -2   1   6    11703.35    12252.24    131.00 o 
  -1   1   6    33769.13    35021.35    272.23 o 
   0   1   6   106994.96   110385.88    993.75 o 
   1   1   6    17298.50    18907.09    147.89 o 
   2   1   6    11030.19    12238.32    108.58 o 
   3   1   6   111439.41   114874.13   1117.06 o 
   4   1   6     7365.74     8069.32    132.06 o 
   5   1   6    21412.31    21678.71    263.16 o 
   6   1   6     1141.44     1673.42    130.02 o 
   7   1   6    29605.65    31435.68    746.78 o 
   8   1   6    56933.89    56797.35    779.79 o 
   9   1   6      212.49      385.23    192.30 o 
  10   1   6      181.58      260.91    169.32 o 
  11   1   6     3548.10     3714.73    168.47 o 
  12   1   6    48777.40    47812.50    734.72 o 
  13   1   6    55823.46    54087.38    857.22 o 
  14   1   6     6160.79     6311.41    282.53 o 
  15   1   6     4350.07     4047.08    259.72 o 
  16   1   6       92.89      362.71    214.40 o 
  17   1   6    15349.72    16384.85    435.91 o 
  18   1   6     9448.17     9077.87    399.82 o 
  19   1   6     2442.96     3090.31    299.93 o 
  20   1   6     3091.40     3255.82    365.47 o 
  21   1   6     2240.55     2484.99    387.19 o 
  22   1   6       22.84       -8.64    743.91 o 
 -24   2   6     1027.21     1047.75    764.91 o 
 -23   2   6     5999.27     6032.35    710.10 o 
 -22   2   6      859.79     3037.12   2097.77 o 
 -21   2   6      604.29      936.51    824.51 o 
 -20   2   6      218.48      219.06    446.44 o 
 -19   2   6    20193.90    21723.15    867.21 o 
 -18   2   6      452.22      526.23    439.22 o 
 -17   2   6    13370.52    14253.10    335.49 o 
 -16   2   6     7222.99     7765.09    243.37 o 
 -15   2   6      464.01      944.45    205.89 o 
 -14   2   6     2096.77     1986.32    137.81 o 
 -13   2   6    49175.49    49513.21    614.60 o 
 -12   2   6    19048.30    19160.74    270.06 o 
 -11   2   6    12969.62    13125.90    227.79 o 
 -10   2   6      119.00      224.51     86.75 o 
  -9   2   6    41387.22    41752.34    493.03 o 
  -8   2   6       44.55      178.76    115.82 o 
  -7   2   6     3735.55     3851.31    100.67 o 
  -6   2   6     1459.53     1185.23     39.46 o 
  -5   2   6     7718.41     8173.39     78.51 o 
  -4   2   6     3212.59     3274.37     67.32 o 
  -3   2   6    32372.26    31956.23    217.82 o 
  -2   2   6    54134.68    57519.40    418.28 o 
  -1   2   6   157589.20   161876.94   1722.71 o 
   0   2   6    33035.69    33050.15    228.04 o 
   1   2   6      175.90      211.54     64.58 o 
   2   2   6    76403.89    82473.56    705.45 o 
   3   2   6    97365.91   102490.89    961.34 o 
   4   2   6     1703.22     1839.52     92.83 o 
   5   2   6    22091.37    20474.15    282.85 o 
   6   2   6    56144.11    57529.39    741.69 o 
   7   2   6       53.69      457.90    136.14 o 
   8   2   6      273.87      252.98    112.34 o 
   9   2   6    51937.83    50428.21    761.86 o 
  10   2   6     2234.37     2143.32    154.45 o 
  11   2   6     4682.78     5215.59    241.41 o 
  12   2   6      202.42      509.04    163.68 o 
  13   2   6       36.00      -38.63    207.90 o 
  14   2   6     4932.66     5398.56    414.78 o 
  15   2   6     1260.06     1116.87    220.76 o 
  16   2   6      871.28      997.95    211.99 o 
  17   2   6    21596.97    21250.56    488.30 o 
  18   2   6     5497.32     5498.50    365.67 o 
  19   2   6       64.18      103.69    238.86 o 
  20   2   6     6268.85     6504.88    386.47 o 
  21   2   6    13111.25    12146.77    616.90 o 
  22   2   6       45.85     1344.17    469.46 o 
 -24   3   6     2736.38     2357.55    649.06 o 
 -23   3   6     6118.22     5768.22    589.46 o 
 -22   3   6     3011.71     4712.41   1921.22 o 
 -21   3   6     5384.75     5336.82    603.05 o 
 -20   3   6    10084.60    10107.14    562.54 o 
 -19   3   6      740.07     1415.86    815.12 o 
 -18   3   6      111.89     1217.77    540.53 o 
 -17   3   6     1632.39     2112.33    319.02 o 
 -16   3   6      473.83      745.32    227.53 o 
 -15   3   6       55.30      367.62    206.05 o 
 -14   3   6     3113.84     3493.74    168.57 o 
 -13   3   6    14946.23    14992.14    273.86 o 
 -12   3   6    51627.16    52649.99    677.30 o 
 -11   3   6    13437.17    13313.84    198.84 o 
 -10   3   6     6789.11     7252.84    165.46 o 
  -9   3   6    13809.14    14067.22    269.71 o 
  -8   3   6    14092.00    14852.99    280.94 o 
  -7   3   6     8429.50     9310.10     88.79 o 
  -6   3   6      101.26      154.49     76.41 o 
  -5   3   6    17297.98    17310.86    132.20 o 
  -4   3   6     2478.48     2639.46     61.06 o 
  -3   3   6    27151.46    28580.11    191.35 o 
  -2   3   6    57564.86    57692.31    425.40 o 
  -1   3   6     7981.01     8397.03     99.62 o 
   0   3   6    24612.53    25395.20    211.07 o 
   1   3   6    19937.38    20763.04    153.29 o 
   2   3   6    46491.38    49973.74    388.57 o 
   3   3   6     2716.71     3039.38     85.67 o 
   4   3   6      434.16      750.30     81.24 o 
   5   3   6     2046.71     2312.22    118.35 o 
   6   3   6     7887.55     6869.83    195.69 o 
   7   3   6    49585.26    50243.71    703.46 o 
   8   3   6     5056.76     4993.31    171.35 o 
   9   3   6    57596.81    54692.80    788.62 o 
  10   3   6    22802.51    22307.30    406.18 o 
  11   3   6    29392.48    28367.99    425.45 o 
  12   3   6     1949.51     2070.59    194.70 o 
  13   3   6    30960.72    29419.56    540.75 o 
  14   3   6     2130.15     2273.86    323.69 o 
  15   3   6     4428.40     4565.40    339.95 o 
  16   3   6      680.02      753.14    213.38 o 
  17   3   6    10310.49     9642.07    339.15 o 
  18   3   6    11712.26    11451.87    529.73 o 
  19   3   6      186.79      541.92    292.13 o 
  20   3   6      825.97     1281.84    338.16 o 
  21   3   6      732.79     1149.03    470.71 o 
  22   3   6      292.31     1187.50    382.93 o 
 -23   4   6      733.12      213.01    539.04 o 
 -22   4   6        4.31      172.95    691.16 o 
 -21   4   6     9057.54     8242.23    575.81 o 
 -20   4   6      148.39     2719.06   3348.25 o 
 -19   4   6     2427.90     1888.88    473.92 o 
 -18   4   6    13674.44    13846.79    672.19 o 
 -17   4   6     7084.60     7100.16    347.87 o 
 -16   4   6      896.85     1152.18    237.14 o 
 -15   4   6    35571.45    33275.08    913.12 o 
 -14   4   6    22469.17    21912.99    455.78 o 
 -13   4   6       50.94      207.14    173.78 o 
 -12   4   6       50.66      -54.97    154.27 o 
 -11   4   6    28779.04    28541.18    636.77 o 
 -10   4   6     1564.79     1367.14    152.13 o 
  -9   4   6       56.83      241.28    215.41 o 
  -8   4   6    19038.47    20309.21    365.84 o 
  -7   4   6     5601.93     5452.25     66.59 o 
  -6   4   6    23668.46    23932.60    236.96 o 
  -5   4   6    25761.80    27589.96    371.64 o 
  -4   4   6    16630.22    16564.17    136.28 o 
  -3   4   6    54697.86    55471.17    420.04 o 
  -2   4   6      531.12      739.65     52.46 o 
  -1   4   6     1497.07     1529.23     53.73 o 
   0   4   6     2692.44     3181.47     74.55 o 
   1   4   6    68054.92    69165.87    603.42 o 
   2   4   6     8472.14     8276.39    105.39 o 
   3   4   6    26692.97    26913.30    288.14 o 
   4   4   6    61605.87    60802.80    641.23 o 
   5   4   6     4986.10     4929.42    138.30 o 
   6   4   6     1278.45     1480.58    159.65 o 
   7   4   6    41654.41    40913.79    586.66 o 
   8   4   6    27208.99    27208.91    362.75 o 
   9   4   6     4758.37     4386.26    176.79 o 
  10   4   6     7129.72     7097.15    324.73 o 
  11   4   6      610.62      569.66    305.07 o 
  12   4   6     5716.61     5681.92    268.64 o 
  13   4   6     1455.14     1618.64    192.43 o 
  14   4   6     1902.08     1489.48    206.35 o 
  15   4   6     6149.80     6044.74    273.91 o 
  16   4   6    10071.18    10278.80    368.90 o 
  17   4   6      382.33      965.12    237.31 o 
  18   4   6     1393.83     1696.76    420.68 o 
  19   4   6     8351.63     8390.19    414.87 o 
  20   4   6      335.93      740.19    327.81 o 
  21   4   6      105.64      332.02    346.69 o 
  22   4   6     3594.13     3992.33    439.42 o 
 -23   5   6       14.86      951.97    570.19 o 
 -22   5   6     4041.89     3898.81    495.70 o 
 -21   5   6      141.38      542.97    392.99 o 
 -20   5   6     1630.19     8693.02   1831.83 o 
 -19   5   6     6231.97     6707.86    760.89 o 
 -18   5   6      569.35      712.56    218.85 o 
 -17   5   6    14382.82    14039.11    402.91 o 
 -16   5   6     1599.49     1523.24    225.36 o 
 -15   5   6    13240.48    12308.05    394.93 o 
 -14   5   6     2089.53     1964.14    219.87 o 
 -13   5   6     4467.82     4728.08    267.15 o 
 -12   5   6    18510.65    18356.28    707.85 o 
 -11   5   6      595.27      623.35    139.97 o 
 -10   5   6    11418.28    11659.77    233.32 o 
  -9   5   6     1328.78     1656.99    143.56 o 
  -8   5   6      441.25      560.49     88.35 o 
  -7   5   6    54730.15    53567.72    909.36 o 
  -6   5   6    17500.84    18414.29    196.62 o 
  -5   5   6    12159.02    11908.98    121.32 o 
  -4   5   6     1567.37     2058.22     69.97 o 
  -3   5   6    46518.38    47506.89    382.10 o 
  -2   5   6    17321.89    17471.69    200.48 o 
  -1   5   6      939.16      864.88     56.33 o 
   0   5   6     5127.64     5360.25     90.74 o 
   1   5   6    24226.43    24929.20    217.27 o 
   2   5   6     3707.77     3829.92     83.42 o 
   3   5   6    12844.12    12731.94    162.00 o 
   4   5   6     4405.53     4474.50    115.34 o 
   5   5   6    96541.98    96174.95   1197.19 o 
   6   5   6     5490.40     5829.53    140.76 o 
   7   5   6      456.73      625.07    146.08 o 
   8   5   6    22247.07    22698.78    365.01 o 
   9   5   6    15578.25    15639.32    331.45 o 
  10   5   6    17665.42    16691.95    360.04 o 
  11   5   6    20789.90    20081.73    360.90 o 
  12   5   6     9831.42     9925.24    289.22 o 
  13   5   6     5693.02     5727.81    236.15 o 
  14   5   6    12004.21    11007.06    293.92 o 
  15   5   6    15333.99    14516.69    422.27 o 
  16   5   6     4946.17     4550.47    277.52 o 
  17   5   6     2479.80     2947.14    349.40 o 
  18   5   6       49.71      110.15    352.09 o 
  19   5   6        7.09       20.66    328.73 o 
  20   5   6      642.78     1504.79    543.81 o 
  21   5   6      216.88      878.61    413.92 o 
  22   5   6     1304.38     1731.97    437.15 o 
 -23   6   6      142.21     2210.83   1244.81 o 
 -22   6   6     1422.71     1715.96    602.22 o 
 -21   6   6      237.65      917.12    520.57 o 
 -20   6   6     5660.46     6838.92    493.64 o 
 -19   6   6     2011.51     2072.67    377.98 o 
 -18   6   6      324.96     1160.31    699.88 o 
 -17   6   6     2816.53     2115.17    235.65 o 
 -16   6   6    24623.87    24363.99    527.46 o 
 -15   6   6      152.55      350.67    209.57 o 
 -14   6   6      377.47      778.11    174.51 o 
 -13   6   6      111.24      -91.17    182.54 o 
 -12   6   6     8455.15     8299.38    236.57 o 
 -11   6   6    23979.86    22693.03   1004.31 o 
 -10   6   6    15923.46    15816.34    144.39 o 
  -9   6   6      445.21      531.32     86.65 o 
  -8   6   6     7014.70     6852.72     93.81 o 
  -7   6   6    20271.89    19974.01    430.79 o 
  -6   6   6    16468.60    16035.03    169.80 o 
  -5   6   6     1793.56     1931.09     76.97 o 
  -4   6   6    46045.75    46108.08    411.31 o 
  -3   6   6     8647.12     8985.90    102.73 o 
  -2   6   6     7681.05     7582.28    116.61 o 
  -1   6   6    10397.45    10096.28    115.93 o 
   0   6   6     8278.71     7743.82    117.55 o 
   1   6   6    58937.58    61204.92    599.23 o 
   2   6   6   147050.39   146900.31   1868.86 o 
   3   6   6      846.26      842.77    100.53 o 
   4   6   6     4026.04     3990.59     95.56 o 
   5   6   6     8867.53     8709.59    175.33 o 
   6   6   6    46302.91    45379.99    487.31 o 
   7   6   6      636.96      763.41    149.18 o 
   8   6   6      129.77      103.38    146.57 o 
   9   6   6    20913.66    20030.52    311.86 o 
  10   6   6     1932.81     2092.91    153.27 o 
  11   6   6     5401.92     5368.29    274.44 o 
  12   6   6     8530.30     8472.89    486.27 o 
  13   6   6     2161.32     1943.34    208.74 o 
  14   6   6    30232.25    28974.65    522.21 o 
  15   6   6      872.21     1454.03    555.39 o 
  16   6   6      102.62      472.34    201.90 o 
  17   6   6     8889.18     8685.22    321.33 o 
  18   6   6    14141.21    13993.39    458.58 o 
  19   6   6      743.05     1041.63    380.94 o 
  20   6   6     9412.33     9356.48    531.12 o 
  21   6   6     1184.49     1331.02    364.83 o 
 -22   7   6      249.54      419.83    410.55 o 
 -21   7   6      675.09     1830.11    647.83 o 
 -20   7   6    12530.44    12307.60    893.49 o 
 -19   7   6     2677.05     3103.65    741.37 o 
 -18   7   6      356.89      396.08    269.47 o 
 -17   7   6     1024.42     1003.58    256.07 o 
 -16   7   6      763.53     1107.27    284.10 o 
 -15   7   6      309.72      850.49    227.39 o 
 -14   7   6     3858.79     3226.51    236.58 o 
 -13   7   6     3736.69     3909.24    307.04 o 
 -12   7   6    19917.92    18538.68    587.89 o 
 -11   7   6     2589.93     2460.69    126.35 o 
 -10   7   6     5306.92     4652.18    128.74 o 
  -9   7   6       68.21      114.18     68.23 o 
  -8   7   6    51485.52    50749.62    510.56 o 
  -7   7   6    14078.01    13744.02    142.41 o 
  -6   7   6    24928.67    24602.57    236.00 o 
  -5   7   6      875.90     1076.77    144.21 o 
  -4   7   6     1744.03     1998.90     90.24 o 
  -3   7   6     5536.64     5196.25    127.93 o 
  -2   7   6   116964.13   117702.33   1390.52 o 
  -1   7   6    10848.59    11104.08    198.74 o 
   0   7   6    11238.69    11127.33    123.49 o 
   1   7   6      583.18      706.08    150.23 o 
   2   7   6     6362.04     5914.68    144.11 o 
   3   7   6    21953.28    20907.39    228.16 o 
   4   7   6    18442.21    18281.83    430.01 o 
   5   7   6      922.14     1083.14    104.69 o 
   6   7   6    63138.89    62539.49    801.02 o 
   7   7   6     1499.59     1660.43    177.53 o 
   8   7   6     8936.14     8825.28    250.61 o 
   9   7   6     2902.24     2732.69    247.78 o 
  10   7   6    45633.62    44681.46    684.33 o 
  11   7   6    14994.23    14826.27    329.21 o 
  12   7   6      247.69      575.24    200.65 o 
  13   7   6     1586.79     1845.10    212.62 o 
  14   7   6     1673.19     1870.58    217.03 o 
  15   7   6     7253.51     8253.74    341.96 o 
  16   7   6     5699.20     5610.31    274.60 o 
  17   7   6       93.11      477.09    309.54 o 
  18   7   6     6407.65     6501.25    354.79 o 
  19   7   6        0.85      576.17    640.57 o 
  20   7   6     4737.01     4949.01    446.45 o 
  21   7   6       48.75       63.81    348.22 o 
 -22   8   6      458.40      838.81    719.92 o 
 -21   8   6     6462.84     6876.47    895.13 o 
 -20   8   6      911.37     1351.60    530.55 o 
 -19   8   6        1.50       12.88    388.12 o 
 -18   8   6        4.11      200.47    264.65 o 
 -17   8   6    10079.40    10637.95    446.39 o 
 -16   8   6     2422.25     2931.94    333.59 o 
 -15   8   6     3367.92     3346.27    319.67 o 
 -14   8   6     1608.83     1496.16    418.04 o 
 -13   8   6      769.51      981.12    251.68 o 
 -12   8   6      331.17      269.53    122.58 o 
 -11   8   6    57916.90    55987.73    738.59 o 
 -10   8   6    10891.30    10197.21    151.93 o 
  -9   8   6     3038.68     3167.99    150.58 o 
  -8   8   6      734.45      789.10     73.16 o 
  -7   8   6     2494.35     2455.22    126.13 o 
  -6   8   6     1975.46     2154.32     80.04 o 
  -5   8   6       74.18      126.84     84.22 o 
  -4   8   6     8728.50     9072.22    173.03 o 
  -3   8   6    89882.52    89715.16   1198.77 o 
  -2   8   6     6746.77     6866.04     98.26 o 
  -1   8   6     7243.45     7402.97    111.97 o 
   0   8   6     6468.64     6310.00    106.34 o 
   1   8   6   166340.52   165949.59   2262.87 o 
   2   8   6    27359.45    27196.48    519.10 o 
   3   8   6     6522.66     5877.02    119.08 o 
   4   8   6      266.99      422.48     90.98 o 
   5   8   6     2576.03     2709.13    110.97 o 
   6   8   6     2942.87     2858.89    174.06 o 
   7   8   6    37730.92    36549.75    511.09 o 
   8   8   6       60.89      278.85    135.09 o 
   9   8   6    17674.61    17358.73    325.68 o 
  10   8   6     5032.70     4899.61    217.59 o 
  11   8   6    19114.79    18547.38    403.72 o 
  12   8   6      689.93     1133.70    175.95 o 
  13   8   6     3059.32     2965.33    281.00 o 
  14   8   6     4755.98     4592.51    285.32 o 
  15   8   6     7993.70     8040.85    423.13 o 
  16   8   6       16.90      136.48    221.21 o 
  17   8   6      371.04      367.53    239.38 o 
  18   8   6     1142.68     1247.53    286.29 o 
  19   8   6    28563.26    29299.50    822.05 o 
  20   8   6       79.70      417.82    482.93 o 
 -21   9   6     2207.46     3786.72    786.07 o 
 -20   9   6      520.16     8226.62   1396.03 o 
 -19   9   6     8827.35     9037.80    669.71 o 
 -18   9   6     3193.38     3205.94    339.75 o 
 -17   9   6     1057.41     1225.88    265.60 o 
 -16   9   6     1027.94     1311.43    247.57 o 
 -15   9   6     1760.15     1642.41    371.32 o 
 -14   9   6      565.20     1133.41    355.34 o 
 -13   9   6     3404.20     4019.56    276.55 o 
 -12   9   6     2587.42     2619.20    161.29 o 
 -11   9   6     7397.72     7024.62    180.42 o 
 -10   9   6     5465.29     5284.75    279.69 o 
  -9   9   6     3056.52     2923.23    165.51 o 
  -8   9   6    11261.88    10926.13    339.35 o 
  -7   9   6    76788.31    71777.41    852.08 o 
  -6   9   6     4583.26     4539.13    132.90 o 
  -5   9   6     4824.96     4544.99    119.27 o 
  -4   9   6    10361.42     9680.10    347.35 o 
  -3   9   6    38139.39    38059.30    444.03 o 
  -2   9   6    12160.83    12073.22    161.62 o 
  -1   9   6    28692.52    29247.62    285.64 o 
   0   9   6    11893.46    11922.57    139.60 o 
   1   9   6     2374.31     2448.18     74.53 o 
   2   9   6    16354.25    16232.30    249.54 o 
   3   9   6    13897.19    13987.56    179.45 o 
   4   9   6       26.89      146.85    132.04 o 
   5   9   6    64133.64    61199.69    753.23 o 
   6   9   6      445.77      352.97     84.04 o 
   7   9   6      648.25      590.33    106.94 o 
   8   9   6     8050.56     7816.67    327.69 o 
   9   9   6    12703.88    12864.53    397.15 o 
  10   9   6    18138.44    18179.74    737.10 o 
  11   9   6    36675.22    35839.26    617.35 o 
  12   9   6     1641.60     2035.97    294.27 o 
  13   9   6      405.96      654.59    187.25 o 
  14   9   6     3782.42     4405.93    262.44 o 
  15   9   6    16292.08    16071.11    698.13 o 
  16   9   6     6312.95     6557.99    414.18 o 
  17   9   6     1145.96     1268.30    239.48 o 
  18   9   6       71.81      394.88    433.43 o 
  19   9   6      123.07      -84.39    963.52 o 
  20   9   6     3171.71     3049.10    577.60 o 
 -21  10   6      185.95     7571.36   1469.93 o 
 -20  10   6     5230.08     5907.44    855.80 o 
 -19  10   6     3589.43     4844.27   1770.30 o 
 -18  10   6       94.71      216.96    389.91 o 
 -17  10   6     3514.90     3686.28    683.12 o 
 -16  10   6    27370.47    26287.81    857.66 o 
 -15  10   6    14989.80    15194.62    462.22 o 
 -14  10   6     2792.03     2690.93    286.08 o 
 -13  10   6    10106.32     9959.22    286.06 o 
 -12  10   6    12456.29    11743.80    251.92 o 
 -11  10   6     1820.64     2068.65    148.73 o 
 -10  10   6    15050.15    15010.67    330.27 o 
  -9  10   6     2224.21     2055.20    146.62 o 
  -8  10   6     2546.79     2534.18    241.89 o 
  -7  10   6      180.07      275.29     87.39 o 
  -6  10   6    25430.78    24360.81    567.70 o 
  -5  10   6       55.19      206.63    144.23 o 
  -4  10   6    17807.93    17278.65    202.64 o 
  -3  10   6     5165.22     4860.82    126.15 o 
  -2  10   6      335.93      531.93     96.42 o 
  -1  10   6    16012.07    15392.22    172.64 o 
   0  10   6      303.90      468.29    102.92 o 
   1  10   6    17879.17    17642.19    215.97 o 
   2  10   6    47755.72    45895.73    510.91 o 
   3  10   6    33418.79    32592.30    385.25 o 
   4  10   6     3397.98     3261.86    120.21 o 
   5  10   6    22351.33    21562.19    357.59 o 
   6  10   6    23049.30    22287.11    498.96 o 
   7  10   6     5421.78     5510.00    169.03 o 
   8  10   6     2254.64     2570.25    195.97 o 
   9  10   6      302.19      376.20    158.53 o 
  10  10   6     5256.52     5704.22    227.21 o 
  11  10   6     3615.00     3873.30    238.40 o 
  12  10   6     9008.87     8933.34    409.58 o 
  13  10   6     6499.47     6529.64    308.08 o 
  14  10   6     6803.63     7588.80    366.53 o 
  15  10   6     4622.25     4596.82    404.51 o 
  16  10   6      151.13      432.60    308.34 o 
  17  10   6     5787.71     6101.39    426.68 o 
  18  10   6     2987.16     3200.96    528.74 o 
  19  10   6     1922.55     3148.22    656.26 o 
 -20  11   6     7195.27     7966.78    927.01 o 
 -19  11   6       59.83      399.96    838.22 o 
 -18  11   6      121.84     2567.17   1573.48 o 
 -17  11   6     9798.27    10257.90    575.19 o 
 -16  11   6      311.79      468.41    750.61 o 
 -15  11   6     1255.21     1427.60    406.89 o 
 -14  11   6       11.08      383.59    321.11 o 
 -13  11   6      568.98     1324.29    562.29 o 
 -12  11   6    15704.09    16500.98    642.80 o 
 -11  11   6      294.29      432.80    140.67 o 
 -10  11   6     2766.44     2912.25    178.52 o 
  -9  11   6    12740.29    12731.61    357.28 o 
  -8  11   6    23887.35    23314.87    485.40 o 
  -7  11   6      185.47      373.84     87.93 o 
  -6  11   6    10197.96     8995.81    388.79 o 
  -5  11   6    38202.53    37252.39    881.46 o 
  -4  11   6     3188.73     3088.63    140.92 o 
  -3  11   6     4351.30     4312.60    204.02 o 
  -2  11   6    17026.97    16613.76    214.08 o 
  -1  11   6      121.83      242.08     66.91 o 
   0  11   6      836.56     1059.15    100.66 o 
   1  11   6     1630.67     1764.35    179.47 o 
   2  11   6     2302.70     2515.33    116.72 o 
   3  11   6    20985.04    20382.09    294.73 o 
   4  11   6     1224.25     1147.00    116.57 o 
   5  11   6      213.34      326.31    195.08 o 
   6  11   6    17493.24    17134.00    587.43 o 
   7  11   6    19903.80    19027.56    686.11 o 
   8  11   6     8814.57     8053.13    302.42 o 
   9  11   6     8188.81     8167.54    265.82 o 
  10  11   6    40247.17    37854.23    649.44 o 
  11  11   6      682.02      782.10    204.71 o 
  12  11   6     4703.24     5338.83    495.45 o 
  13  11   6     2381.08     3039.89    356.18 o 
  14  11   6     3461.52     4171.47    387.18 o 
  15  11   6     1350.93     1873.48    520.67 o 
  16  11   6     3965.39     3275.29    383.08 o 
  17  11   6      103.26      265.14    387.54 o 
  18  11   6      149.34      522.29    479.97 o 
  19  11   6      411.59      852.20    595.45 o 
 -19  12   6     1192.54     1571.02    591.49 o 
 -18  12   6    11577.30    11439.53    798.34 o 
 -17  12   6      108.04      287.99    574.65 o 
 -16  12   6     4359.29     4411.76    558.01 o 
 -15  12   6     1249.59      780.32    438.78 o 
 -14  12   6    23366.93    23051.51    920.48 o 
 -13  12   6     7319.75     6168.76    574.36 o 
 -12  12   6    11948.94    11253.40    510.98 o 
 -11  12   6     3423.89     3063.41    310.67 o 
 -10  12   6      470.75      387.88    228.92 o 
  -9  12   6    22373.68    22336.40    563.09 o 
  -8  12   6     9661.26     9595.71    388.13 o 
  -7  12   6       46.75      820.07    500.50 o 
  -6  12   6     1970.58     2144.28    191.76 o 
  -5  12   6      777.97      630.54    208.73 o 
  -4  12   6     2372.52     2144.51    166.41 o 
  -3  12   6     1725.79     1691.80    181.72 o 
  -2  12   6    13642.31    13003.01    189.83 o 
  -1  12   6    29466.65    30029.48    328.70 o 
   0  12   6    31439.04    31835.16    480.26 o 
   1  12   6     1858.94     1953.53    189.55 o 
   2  12   6     6296.94     6209.10    211.65 o 
   3  12   6     2325.73     2395.43    276.72 o 
   4  12   6    29385.95    27344.27    663.67 o 
   5  12   6      657.59      943.59    133.21 o 
   6  12   6    10720.04     9761.08    369.88 o 
   7  12   6    25781.48    24405.54    620.76 o 
   8  12   6      791.68     1078.77    370.55 o 
   9  12   6     1039.43     1350.08    281.69 o 
  10  12   6       28.40      484.83    345.66 o 
  11  12   6     7152.63     7118.04    370.20 o 
  12  12   6     5452.65     6200.94    365.63 o 
  13  12   6      188.28     1063.57    300.52 o 
  14  12   6     1492.48     1203.56    474.09 o 
  15  12   6     1031.49     1431.14    545.84 o 
  16  12   6     9024.71    10862.17    780.22 o 
  17  12   6      711.10     1405.97    611.01 o 
  18  12   6     2217.88     2531.74    677.48 o 
 -18  13   6     2843.81     2761.03    501.58 o 
 -17  13   6       29.13     -253.42    494.50 o 
 -16  13   6     2063.87     2405.22    698.00 o 
 -15  13   6      719.59     1309.76    399.27 o 
 -14  13   6     4012.48     4057.62    574.80 o 
 -13  13   6     3630.08     3882.75    454.42 o 
 -12  13   6     4134.70     4724.40    498.33 o 
 -11  13   6     1219.53     1781.54    331.68 o 
 -10  13   6    37601.96    34962.68    942.36 o 
  -9  13   6     2415.58     2621.16    385.76 o 
  -8  13   6     3089.18     3447.92    383.62 o 
  -7  13   6     3723.50     3415.94    239.51 o 
  -6  13   6    17343.91    17160.46    452.81 o 
  -5  13   6      672.66      813.42    198.05 o 
  -4  13   6    63454.73    60821.23   2008.48 o 
  -3  13   6     9005.35     9290.55    422.28 o 
  -2  13   6     3991.25     3574.38    229.64 o 
  -1  13   6      113.19      222.15    114.48 o 
   0  13   6    23383.04    23199.34    469.49 o 
   1  13   6      512.37      678.01    233.97 o 
   2  13   6    20102.33    20232.96    341.53 o 
   3  13   6     2103.08     2097.86    210.45 o 
   4  13   6    14958.84    14287.19    618.62 o 
   5  13   6      435.48      778.58    252.63 o 
   6  13   6     3877.94     3533.23    311.45 o 
   7  13   6       23.18       29.21    295.93 o 
   8  13   6    53369.81    52716.65   1196.26 o 
   9  13   6     3263.93     3465.25    354.23 o 
  10  13   6      324.60     1145.26    276.60 o 
  11  13   6     3244.83     2977.98    380.39 o 
  12  13   6    11650.82    11677.29    617.53 o 
  13  13   6      324.71      672.48    361.07 o 
  14  13   6     1203.24     1329.17    430.37 o 
  15  13   6     3707.12     3980.95    407.63 o 
  16  13   6      734.40     1230.77    391.31 o 
  17  13   6      240.10     1071.85    574.95 o 
 -17  14   6     1439.84     1897.99   1080.47 o 
 -16  14   6       58.88      574.98    421.17 o 
 -15  14   6     2339.15     2267.76    542.42 o 
 -14  14   6     4535.95     4959.39    488.00 o 
 -13  14   6    13835.18    12808.92    626.56 o 
 -12  14   6     1569.52     2105.52    418.08 o 
 -11  14   6        3.85       80.15    356.58 o 
 -10  14   6     3058.34     3107.89    362.67 o 
  -9  14   6     3918.62     4007.67    310.73 o 
  -8  14   6    12166.60    12074.61    452.10 o 
  -7  14   6      320.49      526.96    538.39 o 
  -6  14   6     4885.03     4573.91    289.00 o 
  -5  14   6     9422.41     9425.33    358.34 o 
  -4  14   6     4029.23     3735.35    224.41 o 
  -3  14   6       77.23      270.11    263.42 o 
  -2  14   6     8069.45     9699.75   1303.21 o 
  -1  14   6    41984.62    37355.20   1583.25 o 
   0  14   6    21743.97    20235.41    966.32 o 
   1  14   6     2821.94     3038.71    255.17 o 
   2  14   6       45.46        9.48    166.83 o 
   3  14   6    11377.24    11840.65    324.24 o 
   4  14   6    31420.69    31374.80    924.69 o 
   5  14   6    21547.96    21807.70    631.18 o 
   6  14   6     8788.99     8235.19    414.93 o 
   7  14   6      393.13      583.67    554.59 o 
   8  14   6       21.11      616.47    339.05 o 
   9  14   6     9121.89     9362.94    407.00 o 
  10  14   6      132.09      228.40    399.57 o 
  11  14   6     6380.15     6248.61    402.09 o 
  12  14   6     7121.12     7388.18    429.49 o 
  13  14   6      876.70     1080.50    392.68 o 
  14  14   6     2162.61     2477.81    444.67 o 
  15  14   6     1075.92     1060.24    700.60 o 
  16  14   6     4578.50     4665.56    590.90 o 
 -16  15   6      287.70     1039.18    832.11 o 
 -15  15   6     3001.59     2828.81    550.84 o 
 -14  15   6       22.15      507.14    464.84 o 
 -13  15   6     1442.13     2217.09    651.57 o 
 -12  15   6      113.00      133.05    359.11 o 
 -11  15   6      584.23      563.42    425.22 o 
 -10  15   6      502.91      477.64    433.54 o 
  -9  15   6    25225.85    22136.48    897.64 o 
  -8  15   6      357.88      370.42    256.29 o 
  -7  15   6      240.11      114.69    261.04 o 
  -6  15   6        2.29     -166.45    226.61 o 
  -5  15   6    56653.97    51501.58   1644.96 o 
  -4  15   6        6.54      178.30    251.56 o 
  -3  15   6      257.52      400.16    353.82 o 
  -2  15   6      458.61      422.18    407.86 o 
  -1  15   6     3497.56     2950.62    404.66 o 
   0  15   6       17.71      415.65    437.05 o 
   1  15   6     8227.56     8896.03    625.05 o 
   2  15   6      211.23      529.76    370.55 o 
   3  15   6    29623.68    29949.09   1038.16 o 
   4  15   6      485.23      705.64    363.46 o 
   5  15   6     2741.96     2758.52    252.11 o 
   6  15   6     1475.17     1467.05    264.96 o 
   7  15   6    14552.82    14895.69    536.75 o 
   8  15   6        4.27     -128.64    291.41 o 
   9  15   6     3479.58     3742.67    468.26 o 
  10  15   6        1.09      -43.80    319.52 o 
  11  15   6      152.03      349.77    344.98 o 
  12  15   6        8.02       65.71    450.86 o 
  13  15   6    18767.90    18242.01    760.54 o 
  14  15   6     1269.67      991.02    436.21 o 
  15  15   6     3159.70     3758.74    922.84 o 
 -15  16   6      112.74      526.65    658.53 o 
 -14  16   6     5118.23     4630.92    523.95 o 
 -13  16   6     8667.34     8290.83    721.41 o 
 -12  16   6      246.36      260.90    372.36 o 
 -11  16   6       24.64      744.95    362.23 o 
 -10  16   6      408.43       94.38    528.16 o 
  -9  16   6     2804.78     2964.68    353.75 o 
  -8  16   6     5778.81     5718.87    514.20 o 
  -7  16   6      283.57     1034.30    573.76 o 
  -6  16   6    10989.26    10440.59    700.03 o 
  -5  16   6    10180.91    10479.90    705.49 o 
  -4  16   6     3107.48     3007.58    531.81 o 
  -3  16   6      180.13      204.72    377.12 o 
  -2  16   6     3215.74     3306.09    638.12 o 
  -1  16   6    22624.00    23185.25    863.98 o 
   0  16   6     5023.15     5701.67    501.04 o 
   1  16   6     7314.54     9290.87   1225.29 o 
   2  16   6     1284.51     1316.16    421.55 o 
   3  16   6     5560.82     5212.45    527.18 o 
   4  16   6    12975.21    12238.97    783.09 o 
   5  16   6     4058.11     5692.49    759.25 o 
   6  16   6     1910.21     2746.22    761.92 o 
   7  16   6     2819.33     2919.42    772.19 o 
   8  16   6     1259.99     1309.79    302.33 o 
   9  16   6     1415.18     1798.23    395.54 o 
  10  16   6     2493.70     3099.15    443.85 o 
  11  16   6     6491.83     6480.18    518.78 o 
  12  16   6     2727.45     2767.78    398.86 o 
  13  16   6     1490.89     1910.33    388.98 o 
 -13  17   6     2180.25     2736.94    834.64 o 
 -12  17   6     1061.73       95.95   1148.71 o 
 -11  17   6      268.03     1607.30   1175.83 o 
 -10  17   6    13476.53    14591.46   1216.05 o 
  -9  17   6      429.71     1178.81    726.47 o 
  -8  17   6     2464.88     2282.11    765.96 o 
  -7  17   6     4448.90     3660.45    466.67 o 
  -6  17   6     4285.34     4328.20    476.54 o 
  -5  17   6       81.76      651.54    545.00 o 
  -4  17   6    10133.07     9704.38    660.62 o 
  -3  17   6     3792.65     4052.49   1018.05 o 
  -2  17   6      771.46      530.07    458.29 o 
  -1  17   6      372.39      549.04    497.65 o 
   0  17   6     8388.91     8116.15    592.92 o 
   1  17   6       34.78     1005.30    538.72 o 
   2  17   6     3559.79     3503.53    609.53 o 
   3  17   6      697.44     1997.18    568.82 o 
   4  17   6     3327.42     3653.51    526.43 o 
   5  17   6     2157.82     2244.45    603.42 o 
   6  17   6      305.85      855.61   1313.94 o 
   7  17   6     1084.87     1927.30    501.64 o 
   8  17   6    12227.16    12495.05    776.69 o 
   9  17   6      947.84     2220.72    862.35 o 
  10  17   6        0.23      289.18    498.92 o 
  11  17   6      890.02     1234.40    603.96 o 
  12  17   6     7442.84     6947.39    805.89 o 
 -11  18   6     2592.63     2497.96    854.61 o 
 -10  18   6     2195.89     1903.49    823.32 o 
  -9  18   6     6181.55     8084.48   1581.67 o 
  -8  18   6     1289.00      914.02    495.09 o 
  -7  18   6      295.14      361.04    539.41 o 
  -6  18   6      703.48     1052.61    688.24 o 
  -5  18   6     1211.80     1694.15    584.26 o 
  -4  18   6      615.70      701.28    452.56 o 
  -3  18   6     3969.71     4642.33    527.57 o 
  -2  18   6     5194.34     5420.17    567.14 o 
  -1  18   6     3198.10     3331.67    531.43 o 
   0  18   6     5365.53     5395.80    582.98 o 
   1  18   6     1175.72     1761.12    701.59 o 
   2  18   6     4742.64     4813.13    694.86 o 
   3  18   6      426.99      718.03    612.50 o 
   4  18   6     4660.06     4534.20    585.43 o 
   5  18   6     1878.43     1558.79    625.04 o 
   6  18   6     1253.68     1996.94    672.09 o 
   7  18   6     1593.06     1992.68    554.29 o 
   8  18   6      661.12      990.62    531.09 o 
   9  18   6     5866.94     7001.90    806.24 o 
  10  18   6      318.44      444.50    775.19 o 
  -9  19   6     5528.67     3718.19    970.82 o 
  -8  19   6     2102.30     3140.70    905.56 o 
  -7  19   6       13.43      990.23    531.14 o 
  -6  19   6     3819.09     3168.28    546.13 o 
  -5  19   6     7361.62     7167.68    632.72 o 
  -4  19   6      283.21     1145.99    773.67 o 
  -3  19   6      236.70     1255.68   1076.00 o 
  -2  19   6     4902.40     5719.66    701.21 o 
  -1  19   6     1168.97     1171.68    742.27 o 
   0  19   6     1573.28     1095.17   1884.12 o 
   1  19   6      467.54      498.06    505.25 o 
   2  19   6      108.91      565.62    612.40 o 
   3  19   6     1873.50     1712.26    667.86 o 
   4  19   6      504.94     1662.23    558.67 o 
   5  19   6      887.07     1276.46    656.63 o 
   6  19   6     6602.29     8082.62   1174.19 o 
   7  19   6     4504.65     5423.95    687.24 o 
  -5  20   6       16.99      488.80    571.34 o 
  -4  20   6     2852.13     2825.84    569.46 o 
  -3  20   6     4133.54     3976.45    617.74 o 
  -2  20   6       29.28      357.80    644.08 o 
  -1  20   6     2496.63     2228.41    585.63 o 
   0  20   6      158.73      645.60    544.71 o 
   1  20   6     2618.30     3481.17    627.80 o 
   2  20   6     5174.45     6557.48    744.35 o 
   3  20   6     5251.09     5826.93   1248.38 o 
 -23   0   7      374.96      662.41   1050.68 o 
 -21   0   7     6979.20     6912.23    795.31 o 
 -19   0   7     3357.04     3871.05    585.83 o 
 -17   0   7     2632.08     3238.44    493.16 o 
 -15   0   7     1190.41     1417.79    617.41 o 
 -13   0   7    14520.02    13887.08    499.14 o 
 -11   0   7     2210.49     2375.39    114.74 o 
  -9   0   7   134899.25   140801.77   3085.41 o 
  -7   0   7    10930.97    11338.37    143.33 o 
  -5   0   7    70134.73    74435.29   1186.85 o 
  -3   0   7   171821.42   177370.77   2838.76 o 
  -1   0   7    21117.88    21895.97    339.65 o 
   1   0   7    12257.48    12636.91    288.71 o 
   3   0   7    52988.56    51667.76   1236.76 o 
   5   0   7    84274.67    86504.48   1834.14 o 
   7   0   7     1399.86     1447.73    173.81 o 
   9   0   7   196701.20   193825.52   5331.45 o 
  11   0   7    16013.09    14478.25    734.67 o 
  13   0   7    19367.02    18337.14    578.62 o 
  15   0   7       36.50      659.90    332.82 o 
  17   0   7    18680.92    18461.26    631.80 o 
  19   0   7      154.03      394.90    459.19 o 
  21   0   7    28671.01    26844.52   1189.50 o 
 -24   1   7       13.15      533.16    492.26 o 
 -23   1   7     1369.63     2701.93    798.69 o 
 -22   1   7     3628.65     4219.81    524.69 o 
 -21   1   7     2865.82     2528.19    450.44 o 
 -20   1   7     1520.87     3152.96    666.77 o 
 -19   1   7      122.88      641.06    414.16 o 
 -18   1   7     7446.00     7718.14    462.80 o 
 -17   1   7    12991.92    13826.29    674.63 o 
 -16   1   7       75.77      135.53    132.62 o 
 -15   1   7     1320.17     1805.69    434.38 o 
 -14   1   7     3628.46     1885.82    705.76 o 
 -13   1   7    12254.95    11581.97    252.38 o 
 -12   1   7    47070.48    47346.56   1027.98 o 
 -11   1   7     4935.89     4748.89    113.25 o 
 -10   1   7     3902.78     3794.94    160.55 o 
  -9   1   7     5287.73     5044.56    111.05 o 
  -8   1   7    27296.69    28029.99    380.46 o 
  -7   1   7    13794.70    15035.36    164.74 o 
  -6   1   7      423.13      411.84     68.57 o 
  -5   1   7   162288.20   170675.88   2459.61 o 
  -4   1   7    36259.98    37017.53    309.03 o 
  -3   1   7    23794.37    22323.09    299.27 o 
  -2   1   7      523.53      666.30     55.78 o 
  -1   1   7    98010.19   101802.30    921.66 o 
   0   1   7   189757.67   198948.34   2458.34 o 
   1   1   7    98680.27   101990.19    940.04 o 
   2   1   7    20832.25    22156.83    206.23 o 
   3   1   7     1566.33     1675.37    118.05 o 
   4   1   7     1331.27     1484.10    106.89 o 
   5   1   7    41141.01    41289.77    489.97 o 
   6   1   7    11829.15    11818.05    201.41 o 
   7   1   7     9542.58     9351.55    188.22 o 
   8   1   7    22511.12    21858.02    357.39 o 
   9   1   7     2866.62     2895.17    204.16 o 
  10   1   7    20368.48    19815.72    324.00 o 
  11   1   7     3045.20     2836.12    200.93 o 
  12   1   7    24485.65    23549.20    401.74 o 
  13   1   7    31282.24    29724.55    574.87 o 
  14   1   7       78.94       29.68    206.73 o 
  15   1   7     2727.21     2843.35    438.40 o 
  16   1   7     1229.41     1211.89    258.67 o 
  17   1   7    22274.66    21975.79    529.22 o 
  18   1   7    23606.31    23708.20    633.18 o 
  19   1   7     4915.69     5311.54    440.25 o 
  20   1   7      525.91      602.02    343.39 o 
  21   1   7     1070.91      995.51    346.49 o 
  22   1   7     1353.92     1583.11    491.54 o 
 -24   2   7        6.99      461.19    594.56 o 
 -23   2   7     1503.76     3700.66   1615.05 o 
 -22   2   7     2946.98     2875.57    495.54 o 
 -21   2   7        0.12     2475.98   2242.59 o 
 -20   2   7     1052.87      894.27    621.17 o 
 -19   2   7     6493.44     6150.26    459.95 o 
 -18   2   7     3974.88     4647.73    407.80 o 
 -17   2   7     1177.33     1096.80    518.19 o 
 -16   2   7     6497.61     6682.63    721.20 o 
 -15   2   7       59.16       32.16    190.41 o 
 -14   2   7    20340.38      673.19    253.45 o 
 -13   2   7     3676.14     3698.20    147.41 o 
 -12   2   7     1303.95     1319.25     82.90 o 
 -11   2   7     5094.67     4897.32    134.24 o 
 -10   2   7     8007.36     8150.85    214.06 o 
  -9   2   7       67.44      366.52     83.24 o 
  -8   2   7    76181.92    76790.91   1178.08 o 
  -7   2   7    55111.95    56152.36    567.13 o 
  -6   2   7      752.64      755.24     52.63 o 
  -5   2   7      234.49      301.72     47.39 o 
  -4   2   7   149211.23   151598.61   1747.31 o 
  -3   2   7        5.83      113.58     75.62 o 
  -2   2   7     1221.49      912.93     50.77 o 
  -1   2   7     1340.39     1469.88     56.54 o 
   0   2   7     7693.43     8284.42    135.59 o 
   1   2   7    20401.46    20556.29    372.41 o 
   2   2   7     1317.58     1431.80    120.38 o 
   3   2   7     1990.47     1975.25    101.08 o 
   4   2   7   158312.11   159175.70   2643.82 o 
   5   2   7    16406.66    17116.89    297.33 o 
   6   2   7     8541.69     9030.79    187.54 o 
   7   2   7     6844.21     6285.40    173.05 o 
   8   2   7    90557.68    88644.71   1308.28 o 
   9   2   7      164.23      114.70    130.15 o 
  10   2   7    42746.83    42339.93    749.41 o 
  11   2   7     3173.42     3334.85    353.07 o 
  12   2   7      109.87      434.23    190.77 o 
  13   2   7      242.36      206.44    165.69 o 
  14   2   7    22412.90    21783.67    451.68 o 
  15   2   7       92.65      302.26    201.98 o 
  16   2   7     9335.48     8461.17    317.87 o 
  17   2   7     1119.50      948.73    273.04 o 
  18   2   7      118.05      369.92    284.56 o 
  19   2   7     5210.84     6012.81    395.22 o 
  20   2   7     2832.53     3255.84    315.37 o 
  21   2   7       79.79      178.97    281.94 o 
  22   2   7     8993.03     8304.26    633.27 o 
 -24   3   7       31.77      111.74    724.09 o 
 -23   3   7     3423.20     4167.86    955.62 o 
 -22   3   7     2949.18     2969.67    504.90 o 
 -21   3   7      322.00      437.60    589.11 o 
 -20   3   7      668.96     3497.02   2637.71 o 
 -19   3   7     4659.49     4580.30    721.41 o 
 -18   3   7     8231.94     8403.57    479.99 o 
 -17   3   7     3912.87     4319.21    294.29 o 
 -16   3   7    26316.36    25374.39    616.88 o 
 -15   3   7    18234.80    18445.74    446.81 o 
 -14   3   7     6243.36     6285.74    218.91 o 
 -13   3   7    34003.90    33844.64    474.89 o 
 -12   3   7    35742.75    35626.86    582.74 o 
 -11   3   7     4194.24     4225.37    171.10 o 
 -10   3   7     3463.82     3476.42    110.35 o 
  -9   3   7     1540.13     1806.84    181.53 o 
  -8   3   7    14396.06    14840.61    219.03 o 
  -7   3   7    62855.55    65216.57    576.87 o 
  -6   3   7     1034.83     1093.48     57.32 o 
  -5   3   7    26706.39    27674.08    211.30 o 
  -4   3   7    65806.68    66843.81    557.69 o 
  -3   3   7     6194.12     6117.74    110.74 o 
  -2   3   7    35132.85    35582.72    273.27 o 
  -1   3   7     7714.33     8148.43    115.89 o 
   0   3   7   106730.61   111123.23   1047.98 o 
   1   3   7    11458.94    11933.57    176.38 o 
   2   3   7    93405.41    96937.00   1239.55 o 
   3   3   7    17728.72    17371.05    199.08 o 
   4   3   7    31330.42    29940.88    353.23 o 
   5   3   7    13505.42    12788.15    274.66 o 
   6   3   7    14450.75    14185.62    232.31 o 
   7   3   7     2495.02     2691.56    132.89 o 
   8   3   7     6533.01     6547.72    186.48 o 
   9   3   7     1729.58     1687.43    154.98 o 
  10   3   7     5398.25     5620.10    200.92 o 
  11   3   7     2668.46     2763.40    271.24 o 
  12   3   7    14931.66    14211.69    300.12 o 
  13   3   7     5433.26     5665.43    258.69 o 
  14   3   7    20437.06    20803.27    493.66 o 
  15   3   7     6783.74     7055.00    432.46 o 
  16   3   7    16848.96    16561.14    514.05 o 
  17   3   7     5402.02     5496.94    372.14 o 
  18   3   7     5575.65     5932.34    369.02 o 
  19   3   7      933.89      725.92    300.59 o 
  20   3   7      220.15      576.01    297.33 o 
  21   3   7      402.72      741.04    545.80 o 
  22   3   7      448.99     1098.25    507.61 o 
 -23   4   7      676.27     1845.65    781.29 o 
 -22   4   7      352.68     1421.56    565.61 o 
 -21   4   7    11341.13    10524.09    631.08 o 
 -20   4   7      553.23     -106.75    431.71 o 
 -19   4   7     1171.69     2186.61    585.68 o 
 -18   4   7     2009.88     2442.53    452.76 o 
 -17   4   7     3964.47     3830.35    482.26 o 
 -16   4   7     6863.67     6490.82    293.53 o 
 -15   4   7       63.24      161.42    349.19 o 
 -14   4   7      122.75      -65.65    309.33 o 
 -13   4   7     8675.23     8638.60    234.77 o 
 -12   4   7    11366.68    11370.45    382.39 o 
 -11   4   7     6127.45     6263.95    310.82 o 
 -10   4   7    24581.32    24111.46    402.45 o 
  -9   4   7    39040.08    39074.91    588.33 o 
  -8   4   7    12269.51    12381.05    388.16 o 
  -7   4   7     1817.67     1903.89    125.95 o 
  -6   4   7   104844.45   103225.28   1003.17 o 
  -5   4   7    20047.72    19226.68    156.82 o 
  -4   4   7       11.33      254.27     51.25 o 
  -3   4   7    70948.70    71582.32    634.76 o 
  -2   4   7     6840.67     6879.72     93.11 o 
  -1   4   7     1043.70     1260.62     63.04 o 
   0   4   7      297.40      550.57     58.07 o 
   1   4   7    45845.27    46271.82    556.63 o 
   2   4   7     8153.15     7282.11    126.54 o 
   3   4   7    13085.80    13183.19    175.86 o 
   4   4   7    18449.46    19078.81    247.62 o 
   5   4   7    34632.08    33171.17    536.19 o 
   6   4   7    59332.11    59298.55    787.05 o 
   7   4   7     8734.57     8127.42    233.34 o 
   8   4   7    17427.46    17189.22    298.81 o 
   9   4   7    81976.34    79571.85   1166.13 o 
  10   4   7    15539.35    15147.54    323.61 o 
  11   4   7      762.53      857.03    194.57 o 
  12   4   7    18994.64    18968.54    383.96 o 
  13   4   7    11502.58    11613.92    378.68 o 
  14   4   7      331.52      958.28    292.51 o 
  15   4   7      101.18      445.72    236.46 o 
  16   4   7     2358.35     2510.86    263.00 o 
  17   4   7     4230.99     3763.38    286.51 o 
  18   4   7     1426.84     1469.05    267.75 o 
  19   4   7      186.62     1171.16    410.48 o 
  20   4   7     1394.07     1371.24    303.41 o 
  21   4   7     2970.10     4052.22    461.08 o 
  22   4   7      496.05     1552.47    743.46 o 
 -23   5   7      974.39     1927.37    606.39 o 
 -22   5   7      488.23      588.59    423.40 o 
 -21   5   7      681.02     1005.20    416.57 o 
 -20   5   7    16024.21    15236.29    827.53 o 
 -19   5   7     9869.92     8609.71    516.52 o 
 -18   5   7      168.05       17.22    362.06 o 
 -17   5   7     7879.59     7855.77    301.85 o 
 -16   5   7     3285.77     3503.58    293.14 o 
 -15   5   7    15523.35    15723.92    413.55 o 
 -14   5   7     8184.55     8096.39    321.26 o 
 -13   5   7     8196.91     7562.69    318.48 o 
 -12   5   7     2825.35     3014.95    327.92 o 
 -11   5   7      608.61      660.11    214.52 o 
 -10   5   7    26326.08    26135.86    448.43 o 
  -9   5   7    18221.18    18222.83    401.25 o 
  -8   5   7     4311.54     4534.00    127.48 o 
  -7   5   7     2282.00     2399.99     80.94 o 
  -6   5   7       44.13      160.49     53.13 o 
  -5   5   7      937.15      992.95     76.19 o 
  -4   5   7     1027.46     1213.06     73.37 o 
  -3   5   7    10351.95    10527.40    128.23 o 
  -2   5   7    74805.16    74052.23    720.16 o 
  -1   5   7    37213.69    35177.60    285.59 o 
   0   5   7     6740.03     6672.51    146.05 o 
   1   5   7    55353.88    55818.13    594.44 o 
   2   5   7    17556.30    16423.98    189.44 o 
   3   5   7    87855.22    87069.84   1033.34 o 
   4   5   7      770.31      647.50    100.69 o 
   5   5   7    42259.31    42320.73    540.78 o 
   6   5   7    13558.83    13538.58    247.49 o 
   7   5   7     1527.98     1979.75    198.65 o 
   8   5   7     8480.48     8488.47    260.77 o 
   9   5   7      199.86      358.24    145.24 o 
  10   5   7    28104.34    26620.90    419.26 o 
  11   5   7     9374.68     8688.66    235.92 o 
  12   5   7     4590.22     4761.04    237.65 o 
  13   5   7    18961.56    18723.51    443.47 o 
  14   5   7     4182.37     4522.16    248.59 o 
  15   5   7    21942.32    21424.95    457.85 o 
  16   5   7     4282.81     4686.53    285.31 o 
  17   5   7     6537.04     6854.12    567.81 o 
  18   5   7      366.47      437.60    266.35 o 
  19   5   7     1936.35     2024.37    571.03 o 
  20   5   7     5437.70     5433.75    708.48 o 
  21   5   7       95.98      905.47    490.14 o 
 -23   6   7     5596.73     5753.49    569.67 o 
 -22   6   7      623.83      552.00    539.59 o 
 -21   6   7      300.92      410.92    723.35 o 
 -20   6   7      504.59      950.10    390.15 o 
 -19   6   7     7937.29     8491.36    528.47 o 
 -18   6   7       41.14      161.06    306.19 o 
 -17   6   7      183.49      394.44    232.34 o 
 -16   6   7     5757.90     5963.65    369.60 o 
 -15   6   7      878.79      974.22    202.96 o 
 -14   6   7     8156.18     8016.08    295.93 o 
 -13   6   7     1165.42     1555.09    295.09 o 
 -12   6   7     4719.07     4665.15    229.48 o 
 -11   6   7    60336.04    57699.83    940.05 o 
 -10   6   7      324.84      513.02    183.63 o 
  -9   6   7     6819.88     6621.25     97.37 o 
  -8   6   7     1896.97     2048.73     70.17 o 
  -7   6   7    90604.55    93121.55   1465.14 o 
  -6   6   7     1353.24     1453.65    113.84 o 
  -5   6   7   130942.81   133613.83   1643.07 o 
  -4   6   7    30271.19    30326.18    272.58 o 
  -3   6   7     2416.54     2645.76     93.46 o 
  -2   6   7     2767.25     2790.19     79.68 o 
  -1   6   7    41594.77    40300.45    374.69 o 
   0   6   7    35541.30    37081.13    430.12 o 
   1   6   7    69327.14    68433.45    782.41 o 
   2   6   7    11337.92    10780.20    146.84 o 
   3   6   7     8639.58     8736.34    171.75 o 
   4   6   7     3976.31     3846.14    145.43 o 
   5   6   7    21055.41    20123.81    316.99 o 
   6   6   7     1392.37     1313.70    138.94 o 
   7   6   7    75077.24    73884.60   1036.35 o 
   8   6   7     4585.14     4871.57    173.05 o 
   9   6   7      300.00      450.87    252.85 o 
  10   6   7      672.30     1059.80    174.95 o 
  11   6   7    52593.29    49535.91    805.58 o 
  12   6   7     1529.95     1618.47    180.27 o 
  13   6   7     1790.54     1818.57    207.26 o 
  14   6   7     2368.16     2166.21    285.20 o 
  15   6   7      334.90      687.17    234.63 o 
  16   6   7     8090.13     8422.30    459.69 o 
  17   6   7     2631.28     2638.12    279.35 o 
  18   6   7     1147.63     1233.15    399.17 o 
  19   6   7    12760.88    12522.00    488.83 o 
  20   6   7       14.95      453.77    518.88 o 
  21   6   7      489.46     1022.15    398.53 o 
 -22   7   7       69.52      757.75    519.23 o 
 -21   7   7     2609.16     2982.13    469.02 o 
 -20   7   7     1458.37     1226.80    499.69 o 
 -19   7   7     5445.17     5865.94   1040.25 o 
 -18   7   7       69.24      420.66    228.48 o 
 -17   7   7       85.26      359.21    325.08 o 
 -16   7   7     1423.99     1807.29    237.05 o 
 -15   7   7    14609.24    14838.45    378.00 o 
 -14   7   7     2702.97     3059.43    215.62 o 
 -13   7   7     2931.41     2850.85    210.81 o 
 -12   7   7       17.20      270.59    204.17 o 
 -11   7   7     6046.94     6292.13    246.20 o 
 -10   7   7     6275.46     5906.30    145.15 o 
  -9   7   7     5602.78     5322.23    144.34 o 
  -8   7   7     1666.40     1761.29    148.74 o 
  -7   7   7    36785.30    36030.48    338.55 o 
  -6   7   7     1384.91     1297.00     84.62 o 
  -5   7   7     4479.01     4714.52    145.34 o 
  -4   7   7      811.98      838.48     85.49 o 
  -3   7   7   109740.88   110370.38   1439.64 o 
  -2   7   7    36914.60    37308.84    393.56 o 
  -1   7   7    51303.77    50499.80    531.19 o 
   0   7   7     8623.97     8465.58    115.32 o 
   1   7   7     9268.13     8510.89    200.33 o 
   2   7   7    42524.17    41435.27    457.12 o 
   3   7   7    81029.23    78801.70    952.13 o 
   4   7   7    21810.42    21862.71    277.27 o 
   5   7   7    20505.66    19257.24    288.69 o 
   6   7   7     2230.68     1974.48    167.01 o 
   7   7   7    24257.26    22480.20    332.15 o 
   8   7   7     3871.29     3824.14    185.64 o 
   9   7   7     3244.73     3261.16    190.07 o 
  10   7   7    21302.96    20565.40    421.29 o 
  11   7   7    18442.46    17968.03    411.47 o 
  12   7   7     3111.89     3345.80    216.29 o 
  13   7   7     3922.59     3638.89    292.71 o 
  14   7   7     8594.03     8270.76    323.19 o 
  15   7   7    23534.76    22875.49    576.46 o 
  16   7   7     8174.17     8187.16    478.69 o 
  17   7   7       43.48      683.68    290.40 o 
  18   7   7      166.16      512.68    264.27 o 
  19   7   7     8769.11     9454.79    447.18 o 
  20   7   7     3688.23     3436.65    424.71 o 
  21   7   7     5552.96     5128.87    445.08 o 
 -22   8   7       18.21     1291.44   1168.38 o 
 -21   8   7      621.71     1544.13    714.26 o 
 -20   8   7       42.57      508.04    393.18 o 
 -19   8   7      401.07      474.04   1456.82 o 
 -18   8   7     3805.58     3667.98    498.84 o 
 -17   8   7       58.49      -59.26    359.75 o 
 -16   8   7     4747.92     5166.99    278.96 o 
 -15   8   7     2890.89     3104.06    233.73 o 
 -14   8   7     6970.41     6549.79    277.07 o 
 -13   8   7      292.03      613.49    470.70 o 
 -12   8   7    22484.32    21286.83    883.66 o 
 -11   8   7    14410.30    13283.62    445.84 o 
 -10   8   7    28268.95    26711.07    345.74 o 
  -9   8   7      191.46       38.13    108.59 o 
  -8   8   7      358.51      672.73     90.32 o 
  -7   8   7     5292.72     5146.28    151.54 o 
  -6   8   7   118177.77   115348.66   1427.32 o 
  -5   8   7    11217.65    10693.84    150.74 o 
  -4   8   7     1065.86     1198.83     89.26 o 
  -3   8   7      145.35      210.98     83.37 o 
  -2   8   7    23186.57    23102.38    271.78 o 
  -1   8   7     2164.45     2176.21     90.91 o 
   0   8   7     1326.51     1346.55     80.28 o 
   1   8   7    16193.43    16657.77    211.15 o 
   2   8   7    79910.86    79570.76    975.37 o 
   3   8   7       82.55      -66.26    119.55 o 
   4   8   7    10049.52    10190.53    176.18 o 
   5   8   7      153.12      267.36    172.04 o 
   6   8   7    89563.71    86010.54   1261.08 o 
   7   8   7     1776.82     1803.41    197.79 o 
   8   8   7     2217.42     2484.40    190.32 o 
   9   8   7     2730.64     2874.13    161.40 o 
  10   8   7     5381.77     5221.19    210.09 o 
  11   8   7     1973.35     2240.36    240.34 o 
  12   8   7    30098.62    28261.10    526.97 o 
  13   8   7      668.82      831.41    237.59 o 
  14   8   7     7460.73     7455.29    295.26 o 
  15   8   7      270.56      127.05    260.39 o 
  16   8   7    11617.90    11422.07    446.12 o 
  17   8   7      310.09      405.31    267.96 o 
  18   8   7     3398.86     4385.21    324.65 o 
  19   8   7     1783.00     2059.55    371.16 o 
  20   8   7     6254.85     5927.20   1176.27 o 
 -21   9   7      373.15      -93.57    692.80 o 
 -20   9   7    13626.95    11621.50   1053.36 o 
 -19   9   7       22.02     1354.61    636.19 o 
 -18   9   7     1148.73     1442.89    407.45 o 
 -17   9   7     2982.60     3152.49    464.28 o 
 -16   9   7     2831.69     3044.08    272.70 o 
 -15   9   7     2435.41     2881.10    234.98 o 
 -14   9   7    22589.64    22044.49    479.42 o 
 -13   9   7     1908.86     2273.00    256.21 o 
 -12   9   7     1608.51     1754.69    241.62 o 
 -11   9   7     2292.80     2103.29    221.84 o 
 -10   9   7    15191.50    14079.50    350.92 o 
  -9   9   7     2747.18     2604.72    219.89 o 
  -8   9   7     7724.80     7610.85    215.26 o 
  -7   9   7      394.15      605.88    125.68 o 
  -6   9   7     7512.88     7219.10    227.69 o 
  -5   9   7    23200.50    22970.16    328.73 o 
  -4   9   7     5036.01     5012.70    113.67 o 
  -3   9   7    13809.11    13652.93    188.61 o 
  -2   9   7   138184.53   137844.77   1993.59 o 
  -1   9   7       80.09      127.32     79.01 o 
   0   9   7     6441.58     6200.85    154.97 o 
   1   9   7     1071.65     1341.21    103.84 o 
   2   9   7    52235.25    49466.20    576.70 o 
   3   9   7     9091.30     8747.51    162.97 o 
   4   9   7     3875.47     3758.80    170.68 o 
   5   9   7     3507.04     3241.84    150.07 o 
   6   9   7      272.83      272.71    181.29 o 
   7   9   7     3660.32     3987.65    183.81 o 
   8   9   7     5987.84     6202.27    195.97 o 
   9   9   7     2051.63     1927.37    190.51 o 
  10   9   7    23274.97    23669.34    506.69 o 
  11   9   7     3822.85     4192.63    501.15 o 
  12   9   7      884.59     1764.33    258.64 o 
  13   9   7      379.12      240.43    245.11 o 
  14   9   7     9701.37     9668.73    415.07 o 
  15   9   7     5452.17     5299.86    277.16 o 
  16   9   7     8713.21     9249.15    420.39 o 
  17   9   7      231.31      264.01    269.59 o 
  18   9   7      741.54     1391.74    415.52 o 
  19   9   7        7.70     -259.34    481.80 o 
  20   9   7     8438.60     7871.41    833.72 o 
 -21  10   7     3935.42     3601.68    839.11 o 
 -20  10   7      358.05     1384.11    729.75 o 
 -19  10   7     3318.62     3945.16   1168.08 o 
 -18  10   7       65.34      414.36    367.97 o 
 -17  10   7     1875.84     2117.66   1315.43 o 
 -16  10   7     1333.54     1194.75    358.36 o 
 -15  10   7      139.49      369.72    205.84 o 
 -14  10   7     9628.16     9899.67    457.34 o 
 -13  10   7     2531.77     2374.15    212.42 o 
 -12  10   7     5606.60     5242.07    325.50 o 
 -11  10   7    24283.65    24065.05    414.29 o 
 -10  10   7     7087.20     6843.95    184.19 o 
  -9  10   7      136.74      266.15    195.82 o 
  -8  10   7     9411.18     8193.04    278.66 o 
  -7  10   7    12082.54    11280.56    332.65 o 
  -6  10   7     1093.11     1246.36    115.82 o 
  -5  10   7     9948.72     9904.70    189.90 o 
  -4  10   7     6463.57     6273.49    153.09 o 
  -3  10   7     2910.57     3212.58    115.75 o 
  -2  10   7       27.69      320.13    106.28 o 
  -1  10   7    27384.83    26234.73    405.85 o 
   0  10   7     1828.14     1966.52    130.80 o 
   1  10   7    34384.10    33346.50    402.82 o 
   2  10   7     3932.90     4037.86    164.51 o 
   3  10   7      102.37      252.60    106.55 o 
   4  10   7     7665.86     7621.72    183.54 o 
   5  10   7     1721.70     1726.13    130.70 o 
   6  10   7     7762.78     7853.45    399.77 o 
   7  10   7    42888.03    41108.89    690.39 o 
   8  10   7     9176.96     8973.56    230.98 o 
   9  10   7      200.05      115.29    212.91 o 
  10  10   7     5658.29     5695.97    287.39 o 
  11  10   7    23328.05    22420.60    724.01 o 
  12  10   7      830.93      742.27    190.36 o 
  13  10   7       40.17      486.05    226.51 o 
  14  10   7      726.10      753.66    242.84 o 
  15  10   7      236.44      797.74    411.84 o 
  16  10   7      529.70      932.17    332.24 o 
  17  10   7     1593.98     2339.61    492.81 o 
  18  10   7     1778.49     2008.64    509.99 o 
  19  10   7     5308.61     5488.09    630.20 o 
 -20  11   7     1190.70     2382.05   1185.96 o 
 -19  11   7     8146.25     7781.59    705.37 o 
 -18  11   7     9852.89    10371.08    917.25 o 
 -17  11   7     1311.45     2084.58    413.81 o 
 -16  11   7     1294.25     1720.83    647.06 o 
 -15  11   7    23746.06    22292.65    891.11 o 
 -14  11   7      434.88     1181.64    403.18 o 
 -13  11   7      104.88      769.22    495.20 o 
 -12  11   7     6698.32     6220.84    582.25 o 
 -11  11   7      353.38      386.29    149.17 o 
 -10  11   7     8042.47     7872.54    237.01 o 
  -9  11   7     1411.33     1330.52    114.33 o 
  -8  11   7     2157.58     1992.62    206.58 o 
  -7  11   7    10994.55    10440.09    403.90 o 
  -6  11   7     7901.23     7549.33    372.33 o 
  -5  11   7      201.81      265.01    137.48 o 
  -4  11   7    20401.06    19722.57    361.04 o 
  -3  11   7    19498.83    19145.44    372.69 o 
  -2  11   7      994.67     1229.20    129.17 o 
  -1  11   7     1504.89     1512.47    123.74 o 
   0  11   7    11760.18    11793.18    265.31 o 
   1  11   7     4102.47     3851.59    121.14 o 
   2  11   7     1245.24     1304.46    191.97 o 
   3  11   7    23037.14    21245.48    276.87 o 
   4  11   7     3141.84     2882.12    193.45 o 
   5  11   7        8.78      347.23    157.87 o 
   6  11   7      152.84      380.72    176.60 o 
   7  11   7     2881.44     2787.34    489.06 o 
   8  11   7    12483.81    12226.96    492.04 o 
   9  11   7     4703.64     4361.97    233.81 o 
  10  11   7     4408.90     4409.46    246.81 o 
  11  11   7     4804.56     5081.40    278.87 o 
  12  11   7     1087.64     1623.75    539.46 o 
  13  11   7     1241.07     1431.91    353.32 o 
  14  11   7     1043.06     1361.40    328.63 o 
  15  11   7    12605.77    13100.70    605.04 o 
  16  11   7      106.77      498.29    387.64 o 
  17  11   7     1299.64     1460.51    474.62 o 
  18  11   7     2248.67     2299.06    629.68 o 
 -19  12   7        3.66      709.48    736.75 o 
 -18  12   7     4581.16     4482.52    630.43 o 
 -17  12   7      627.26     1341.62    677.14 o 
 -16  12   7     5695.84     6700.27    641.40 o 
 -15  12   7     2288.26     2716.33    731.09 o 
 -14  12   7     4992.26     4923.49    791.58 o 
 -13  12   7    17628.94    17029.16    656.84 o 
 -12  12   7     1579.37     2143.22    345.72 o 
 -11  12   7     3511.43     3853.14    431.03 o 
 -10  12   7       22.72        4.12    283.35 o 
  -9  12   7    17853.12    16725.77    582.55 o 
  -8  12   7    11141.38    10588.35    310.40 o 
  -7  12   7    14748.37    15130.97    694.51 o 
  -6  12   7    25802.86    25251.05    755.72 o 
  -5  12   7      334.32      873.53    209.81 o 
  -4  12   7     9283.55     8812.34    239.65 o 
  -3  12   7      588.01      784.78    125.74 o 
  -2  12   7    19285.45    17879.50    454.16 o 
  -1  12   7     5556.68     5586.02    207.27 o 
   0  12   7     3468.78     4016.23    156.71 o 
   1  12   7      557.41      555.51    159.29 o 
   2  12   7      419.84      845.48    180.30 o 
   3  12   7    17665.61    16350.55    490.02 o 
   4  12   7    16691.50    15683.58    291.17 o 
   5  12   7    29306.82    28246.29    699.08 o 
   6  12   7    23321.28    22575.46    507.13 o 
   7  12   7    12100.48    11210.22    636.48 o 
   8  12   7      155.83      308.69    307.05 o 
   9  12   7    17945.43    17982.95    711.36 o 
  10  12   7     1561.37     1756.88    375.42 o 
  11  12   7     2682.37     2822.83    388.52 o 
  12  12   7     6180.25     7451.52    509.82 o 
  13  12   7     1893.40     2255.66    422.96 o 
  14  12   7     4676.72     4205.69    532.78 o 
  15  12   7       18.35      168.09    372.84 o 
  16  12   7     1074.65     1612.71    421.31 o 
  17  12   7     1021.97     1109.82    616.46 o 
 -18  13   7      166.85      678.36    523.92 o 
 -17  13   7    13519.57    13613.67    833.60 o 
 -16  13   7     4050.65     4461.83   1003.00 o 
 -15  13   7      308.11      817.66    396.91 o 
 -14  13   7      298.38     1310.67    519.38 o 
 -13  13   7     9059.55     8748.16    512.71 o 
 -12  13   7       25.11      107.11    406.86 o 
 -11  13   7      100.75      466.90    355.40 o 
 -10  13   7     2379.31     2765.16    477.29 o 
  -9  13   7     4413.71     4478.32    390.01 o 
  -8  13   7     2479.20     2402.38    275.62 o 
  -7  13   7     3541.16     3470.96    270.64 o 
  -6  13   7      385.51      705.78    204.13 o 
  -5  13   7    38314.21    38958.71    811.17 o 
  -4  13   7     3651.73     4125.22    345.41 o 
  -3  13   7      764.65      996.88    244.64 o 
  -2  13   7     7491.36     6975.95    361.19 o 
  -1  13   7    14686.26    14783.98    316.35 o 
   0  13   7     1017.70     1103.68    265.15 o 
   1  13   7    14139.97    13519.92    798.82 o 
   2  13   7    27427.71    26101.80   1308.05 o 
   3  13   7    14462.99    14865.05    530.85 o 
   4  13   7     2517.24     3081.14    266.95 o 
   5  13   7    11406.46    10928.27    367.35 o 
   6  13   7     3050.34     3741.16    325.73 o 
   7  13   7    14724.75    14662.14    440.47 o 
   8  13   7      236.58      526.36    251.78 o 
   9  13   7      170.12      709.79    453.01 o 
  10  13   7     2215.99     2671.90    337.13 o 
  11  13   7      850.10     1419.70    475.81 o 
  12  13   7      207.67      641.87    508.42 o 
  13  13   7     9509.21     9230.37    518.82 o 
  14  13   7     4791.41     5285.55    460.58 o 
  15  13   7     1602.46     2014.23    457.88 o 
  16  13   7     4256.97     4876.74    456.80 o 
 -17  14   7       13.59      440.77    532.60 o 
 -16  14   7      331.22      705.64    455.01 o 
 -15  14   7        3.66      448.98    407.62 o 
 -14  14   7     7382.94     6996.76    531.87 o 
 -13  14   7     3577.36     3805.58    756.57 o 
 -12  14   7     1631.47     1935.93    594.12 o 
 -11  14   7      409.44       43.46    364.87 o 
 -10  14   7     3180.12     3647.63    475.01 o 
  -9  14   7    14229.75    13981.03    462.94 o 
  -8  14   7    16016.24    13634.15    926.27 o 
  -7  14   7      763.89      571.68    242.15 o 
  -6  14   7       62.98      177.20    371.03 o 
  -5  14   7      330.97      514.57    198.94 o 
  -4  14   7    16344.20    14805.92   1094.97 o 
  -3  14   7     2669.06     2933.68    215.97 o 
  -2  14   7       40.90      336.58    244.70 o 
  -1  14   7    22526.77    21573.35   1407.65 o 
   0  14   7       52.83      109.51    110.05 o 
   1  14   7      145.91      544.41    240.70 o 
   2  14   7     4107.46     4087.06    348.78 o 
   3  14   7    14704.57    14758.64    386.84 o 
   4  14   7    22305.48    22277.26    589.09 o 
   5  14   7       62.18      268.49    392.61 o 
   6  14   7       56.57       93.89    321.24 o 
   7  14   7     4285.89     4801.93    469.77 o 
   8  14   7    12219.71    12890.42    482.64 o 
   9  14   7     6320.28     6658.13    446.62 o 
  10  14   7     4562.51     4631.99    566.42 o 
  11  14   7     4756.93     5454.38    477.63 o 
  12  14   7       36.79      117.53    543.44 o 
  13  14   7      845.79     1285.44    553.25 o 
  14  14   7     5223.10     6937.12    719.57 o 
  15  14   7       93.98     -102.34    457.26 o 
 -16  15   7      796.92     1147.55    466.00 o 
 -15  15   7       11.74     1381.14   1171.51 o 
 -14  15   7      309.73      684.43    475.46 o 
 -13  15   7      387.49     -288.70   1263.13 o 
 -12  15   7    14813.40    13126.63    645.77 o 
 -11  15   7       73.02      312.31    350.28 o 
 -10  15   7     8316.65     8082.77    695.19 o 
  -9  15   7      718.44      469.58    734.29 o 
  -8  15   7      603.04      942.77    337.01 o 
  -7  15   7       12.44        8.15    295.78 o 
  -6  15   7     8511.82     9056.83    465.45 o 
  -5  15   7      632.96      705.96    258.45 o 
  -4  15   7    23522.45    20828.46   1828.63 o 
  -3  15   7       29.94      346.45    348.06 o 
  -2  15   7        0.95      702.38    416.16 o 
  -1  15   7      441.45       82.11    433.62 o 
   0  15   7    49228.89    51161.59   1701.17 o 
   1  15   7     1268.87      956.44    466.36 o 
   2  15   7      288.75     1109.44    463.33 o 
   3  15   7     2038.20     2272.65    419.27 o 
   4  15   7     2892.80     3115.14    320.38 o 
   5  15   7     2671.08     2605.65    334.13 o 
   6  15   7     5269.54     5649.40    533.99 o 
   7  15   7       51.29       36.42    418.16 o 
   8  15   7    10332.98    11234.90    583.95 o 
   9  15   7       14.19      506.78    388.77 o 
  10  15   7     8050.67     8416.84    537.05 o 
  11  15   7      296.87      603.54    331.22 o 
  12  15   7    12422.33    12504.83    651.79 o 
  13  15   7     1146.25     1404.88    457.67 o 
  14  15   7      428.20      185.85    393.01 o 
 -15  16   7       61.79      512.50    446.13 o 
 -14  16   7     1999.82     1882.89    537.85 o 
 -13  16   7     3308.40     2846.01    594.63 o 
 -12  16   7     2279.19     2401.12    434.35 o 
 -11  16   7      146.98      730.89    726.03 o 
 -10  16   7     1206.03     2533.60    589.25 o 
  -9  16   7    13967.07    13498.32   1043.97 o 
  -8  16   7    10459.09    10177.27    457.94 o 
  -7  16   7       96.80      878.71    361.57 o 
  -6  16   7       47.52     1273.12    476.73 o 
  -5  16   7     3852.02     3718.97    555.02 o 
  -4  16   7     6712.28     4813.87   4155.77 o 
  -3  16   7     9417.25    10465.06    586.87 o 
  -2  16   7       30.88       48.64    378.63 o 
  -1  16   7     5814.19     6030.40    727.81 o 
   0  16   7     4374.83     4700.59    604.02 o 
   1  16   7     4646.03     5770.42    612.83 o 
   2  16   7      207.64      213.39    490.58 o 
   3  16   7     4565.25     5570.89    526.97 o 
   4  16   7     8977.03     9798.51    953.21 o 
   5  16   7     2352.96     2225.91    574.49 o 
   6  16   7      875.97      841.15    701.29 o 
   7  16   7      361.12      838.05    460.40 o 
   8  16   7     4126.33     4757.29    381.37 o 
   9  16   7    14822.92    15109.58    721.26 o 
  10  16   7      112.86      374.65    320.05 o 
  11  16   7     1036.27     1259.76    422.72 o 
  12  16   7      165.31      161.21    353.23 o 
  13  16   7     2886.75     3028.19    425.28 o 
 -13  17   7     7011.88     6086.83    957.71 o 
 -12  17   7      724.14     1354.61   1221.12 o 
 -10  17   7      815.21     1976.80    772.66 o 
  -9  17   7     3612.54     3886.25    832.55 o 
  -8  17   7     4811.43     4871.93    607.94 o 
  -7  17   7     2661.47     2420.58    683.99 o 
  -6  17   7      551.23      384.27    398.88 o 
  -5  17   7    12342.44    12231.26   1630.84 o 
  -4  17   7      962.66     1727.69    553.91 o 
  -3  17   7       84.16      746.24    428.26 o 
  -2  17   7     3230.06     3634.04    494.47 o 
  -1  17   7     4377.94     4824.15    613.85 o 
   0  17   7      229.33      856.72    545.61 o 
   1  17   7     8756.95     8700.59    744.79 o 
   2  17   7     5988.88     6436.94    901.69 o 
   3  17   7      956.69     1078.97    501.95 o 
   4  17   7        5.63     1414.10    756.65 o 
   5  17   7    10311.29     9723.17    825.48 o 
   6  17   7      213.38      741.08    482.90 o 
   7  17   7      150.60      476.48    563.44 o 
   8  17   7      139.95     1077.43    600.53 o 
   9  17   7       74.65      332.98    494.82 o 
  10  17   7     1532.81     1677.39    678.72 o 
  11  17   7       78.17     2421.59    705.93 o 
 -11  18   7     3717.56     6092.19    990.19 o 
 -10  18   7       30.00      441.90    765.81 o 
  -9  18   7     6260.86     7301.69   1007.77 o 
  -8  18   7     2771.08     4349.01   1394.25 o 
  -7  18   7     3151.61     3590.85   1335.84 o 
  -6  18   7     5376.13     5412.12    549.80 o 
  -5  18   7      930.41      913.91    841.64 o 
  -4  18   7     4217.71     3869.67    820.49 o 
  -3  18   7      269.74     1005.46    528.24 o 
  -2  18   7      246.16     -253.49    468.71 o 
  -1  18   7      360.40     1152.03    560.28 o 
   0  18   7      261.81      962.50    482.66 o 
   1  18   7      119.31      212.00    573.10 o 
   2  18   7     1118.55     1138.31    504.09 o 
   3  18   7     2542.01     2530.57    855.05 o 
   4  18   7     4926.66     5561.18    631.15 o 
   5  18   7     4268.69     4927.58   1220.37 o 
   6  18   7     1451.65     1929.75    552.90 o 
   7  18   7     3295.51     3736.67    719.38 o 
   8  18   7     2714.48     2440.63    587.13 o 
   9  18   7     4104.94     4033.15    794.64 o 
  -8  19   7      392.35     1956.53    863.84 o 
  -7  19   7     4272.85     4805.51    972.31 o 
  -6  19   7     1954.15     3190.57    830.77 o 
  -5  19   7       88.74      378.08    588.39 o 
  -4  19   7     1709.55     1445.00    557.07 o 
  -3  19   7     3482.51     4132.65    575.59 o 
  -2  19   7      307.05      181.72    472.20 o 
  -1  19   7      891.95      970.96    518.89 o 
   0  19   7     5093.05     5123.14    645.32 o 
   1  19   7       13.29      343.38    618.60 o 
   2  19   7       30.08      199.06    605.13 o 
   3  19   7     6377.55     7000.65    819.98 o 
   4  19   7     1939.06     2431.91    598.88 o 
   5  19   7      518.43     1623.46    710.05 o 
   6  19   7     1504.30     2193.43    697.14 o 
  -3  20   7     2072.11     2128.91   1000.17 o 
  -2  20   7      256.63     1029.22   1769.40 o 
  -1  20   7     4965.84     5961.97    680.63 o 
   0  20   7      248.83     1158.25    764.62 o 
   1  20   7     6068.99     5661.79    710.80 o 
   2  20   7     1506.44     2923.30    922.99 o 
 -24   0   8      405.85      -93.27   1095.37 o 
 -22   0   8     6838.17     6630.34    828.08 o 
 -20   0   8     4616.70     5587.71   1049.78 o 
 -18   0   8     3008.34     2924.97    544.71 o 
 -16   0   8    39399.79    37683.07   1370.41 o 
 -14   0   8     1788.84     2553.68    619.50 o 
 -12   0   8    11892.24    11108.60    342.20 o 
 -10   0   8     1863.87     2231.00    158.17 o 
  -8   0   8    41045.03    42418.70    659.25 o 
  -6   0   8     2951.32     3158.21    132.48 o 
  -4   0   8   400903.97   414408.59  12873.40 o 
  -2   0   8    20817.45    19812.61    569.54 o 
   0   0   8    33955.36    33308.04    850.23 o 
   2   0   8    68895.08    69047.48   1262.35 o 
   4   0   8    29470.25    29112.42    856.84 o 
   6   0   8    15871.81    16157.05    352.81 o 
   8   0   8    59982.80    56254.05   2224.57 o 
  10   0   8      414.47      792.11    290.38 o 
  12   0   8     1036.59      949.34    250.64 o 
  14   0   8    37047.11    35314.85   1162.91 o 
  16   0   8     1880.81     2073.74    364.58 o 
  18   0   8    12826.06    12521.10    749.57 o 
  20   0   8       76.70      618.14    402.69 o 
  22   0   8      473.14     2213.69   1147.82 o 
 -24   1   8     3189.19     3996.48    867.27 o 
 -23   1   8      868.88      849.59   1104.76 o 
 -22   1   8      144.30      442.38    437.64 o 
 -21   1   8      467.73     1047.80    649.15 o 
 -20   1   8     4150.72     4766.76   1068.55 o 
 -19   1   8      722.06      814.90    451.59 o 
 -18   1   8      466.38      111.45    399.29 o 
 -17   1   8     5799.14     5123.51    395.26 o 
 -16   1   8     1765.09     1925.54    584.78 o 
 -15   1   8     1570.50     1367.91    142.39 o 
 -14   1   8      354.08      497.34     91.13 o 
 -13   1   8    46687.75    43946.41    532.24 o 
 -12   1   8    60559.16    61517.64   1447.79 o 
 -11   1   8     4971.73     4773.14    113.24 o 
 -10   1   8    14298.40    14601.33    177.32 o 
  -9   1   8    17651.33    17503.79    220.28 o 
  -8   1   8    50526.84    51089.25    672.23 o 
  -7   1   8    70709.63    71087.95    771.59 o 
  -6   1   8    14497.13    14774.70    155.14 o 
  -5   1   8    16869.77    17089.83    191.48 o 
  -4   1   8     8353.30     8243.77    130.14 o 
  -3   1   8     1059.73     1215.33    109.54 o 
  -2   1   8     7354.86     8744.08    165.91 o 
  -1   1   8    77228.48    75744.23    774.07 o 
   0   1   8    98636.86    97755.27   1619.78 o 
   1   1   8    48677.15    47436.79    580.28 o 
   2   1   8     7881.79     7879.94    159.45 o 
   3   1   8     6474.98     8017.60    197.54 o 
   4   1   8    26108.41    25454.26    363.22 o 
   5   1   8    81328.53    82585.16   1186.21 o 
   6   1   8    19169.03    19292.58    341.35 o 
   7   1   8     7663.26     7314.04    301.88 o 
   8   1   8      375.99      441.08    179.61 o 
   9   1   8     5322.62     5770.67    292.34 o 
  10   1   8    22920.42    21294.90    427.14 o 
  11   1   8     4424.10     5002.16    201.90 o 
  12   1   8     5527.18     5551.57    280.31 o 
  13   1   8     3551.65     4174.30    256.57 o 
  14   1   8       76.52       57.97    185.58 o 
  15   1   8    10779.46    10679.10    377.62 o 
  16   1   8      525.52     1124.60    255.01 o 
  17   1   8     9385.91    10088.20    417.91 o 
  18   1   8    14170.89    13491.49    497.33 o 
  19   1   8      243.30      843.78    289.80 o 
  20   1   8      696.77     1164.90    517.71 o 
  21   1   8      351.94     1322.71    432.66 o 
  22   1   8     8089.67     7588.34    652.76 o 
 -23   2   8      131.03     1719.06   1616.99 o 
 -22   2   8       14.75      497.64    635.14 o 
 -21   2   8    20640.52    20959.77   1002.80 o 
 -20   2   8     3833.01     4337.48    644.68 o 
 -19   2   8      126.98      791.58    364.54 o 
 -18   2   8     1593.37     2177.65    362.85 o 
 -17   2   8    22417.07    21970.47    711.70 o 
 -16   2   8      270.68      595.65    248.70 o 
 -15   2   8    14043.61    11635.35   2177.78 o 
 -14   2   8     2905.39     3037.90    244.12 o 
 -13   2   8     1961.69     1820.75    132.25 o 
 -12   2   8     4393.57     4850.98    201.68 o 
 -11   2   8    31286.72    30474.98    385.79 o 
 -10   2   8      869.48     1070.07    179.05 o 
  -9   2   8    53144.77    53894.34    668.10 o 
  -8   2   8    19042.27    19406.80    217.57 o 
  -7   2   8     7812.30     7880.68    112.45 o 
  -6   2   8     9076.77     8614.83    103.80 o 
  -5   2   8    63268.15    62552.16    651.59 o 
  -4   2   8     4511.78     4679.52    117.81 o 
  -3   2   8   187550.55   189154.08   3267.94 o 
  -2   2   8    39356.46    38466.32    495.48 o 
  -1   2   8     1796.57     1962.49    102.06 o 
   0   2   8     5050.94     5232.44    146.88 o 
   1   2   8    70279.16    68423.36    875.97 o 
   2   2   8     1217.70     1750.10    266.85 o 
   3   2   8    20150.28    19638.59    292.03 o 
   4   2   8     1889.99     1793.41    116.56 o 
   5   2   8     8139.50     8663.79    208.66 o 
   6   2   8     7539.26     7940.39    317.50 o 
   7   2   8     3581.66     3560.46    166.88 o 
   8   2   8     8238.38     8607.80    205.01 o 
   9   2   8    81064.62    82899.93   1388.76 o 
  10   2   8     7621.48     7427.27    292.51 o 
  11   2   8      548.82      651.63    229.24 o 
  12   2   8     7291.36     7159.70    238.43 o 
  13   2   8    23865.42    24755.53    521.94 o 
  14   2   8      508.09      447.82    193.66 o 
  15   2   8     3528.88     3639.91    241.16 o 
  16   2   8     2313.73     2267.88    298.00 o 
  17   2   8       13.02      249.14    269.81 o 
  18   2   8      132.10      134.22    286.74 o 
  19   2   8     5676.22     6067.99    340.74 o 
  20   2   8      435.03      276.88    353.95 o 
  21   2   8     3267.10     3425.21    423.83 o 
 -23   3   8     1133.47      613.05    489.87 o 
 -22   3   8     5310.71     5479.57    680.94 o 
 -21   3   8      707.85     1251.06    588.21 o 
 -20   3   8     6014.15     6647.02    598.45 o 
 -19   3   8      347.72      808.27    412.40 o 
 -18   3   8     4795.45     4928.63    417.80 o 
 -17   3   8     6491.10     7515.78    700.25 o 
 -16   3   8      144.64      -69.72    322.31 o 
 -15   3   8     5039.60     5128.66    295.76 o 
 -14   3   8       21.09      238.94    116.01 o 
 -13   3   8    40322.26    40173.73    629.10 o 
 -12   3   8    31838.74    31774.31    538.18 o 
 -11   3   8    67325.34    65568.89    881.59 o 
 -10   3   8    20066.20    19263.36    301.70 o 
  -9   3   8    40259.92    40090.64    515.59 o 
  -8   3   8    50294.11    52469.83    456.37 o 
  -7   3   8    38078.53    37884.23    354.38 o 
  -6   3   8     1806.96     1720.96     63.94 o 
  -5   3   8        4.82      233.07     59.50 o 
  -4   3   8     6063.08     5895.31    111.55 o 
  -3   3   8    10551.89    11732.73    129.69 o 
  -2   3   8      682.41      656.54     81.25 o 
  -1   3   8    16898.03    16118.86    184.01 o 
   0   3   8    99292.26   100099.22   1210.77 o 
   1   3   8    69095.31    68670.95    851.22 o 
   2   3   8     4655.43     4646.20    136.60 o 
   3   3   8    34702.07    32602.29    390.45 o 
   4   3   8    21893.79    22713.10    311.11 o 
   5   3   8    48491.67    48562.13    671.48 o 
   6   3   8     4292.01     4912.65    166.19 o 
   7   3   8     9261.47     9088.71    213.53 o 
   8   3   8    13371.87    13295.67    250.69 o 
   9   3   8    15749.08    15163.97    286.09 o 
  10   3   8     7235.91     7591.59    410.61 o 
  11   3   8     3260.99     3193.72    237.84 o 
  12   3   8     2093.25     2241.75    227.59 o 
  13   3   8     1665.96     1736.50    197.12 o 
  14   3   8     4153.48     4223.43    309.75 o 
  15   3   8      950.27      770.43    284.50 o 
  16   3   8      182.83      359.83    339.21 o 
  17   3   8     3461.61     3631.64    322.45 o 
  18   3   8     3370.24     3761.62    338.28 o 
  19   3   8      219.56      596.42    283.56 o 
  20   3   8     2233.95     2507.83    401.49 o 
  21   3   8     1765.18     2466.64    452.72 o 
 -23   4   8     3189.72     3825.49    677.02 o 
 -22   4   8     6969.64     6897.22    593.07 o 
 -21   4   8      394.71     1255.01   1290.85 o 
 -20   4   8     4293.52     5404.94    476.67 o 
 -19   4   8    22714.92    21079.31    918.33 o 
 -18   4   8       27.71     -430.05    430.05 o 
 -17   4   8     5017.24     5210.46    447.30 o 
 -16   4   8    25320.47    24002.97    489.83 o 
 -15   4   8     7786.02     7383.93    248.05 o 
 -14   4   8    10101.77     9659.92    312.54 o 
 -13   4   8    25656.31    24473.06    532.02 o 
 -12   4   8     9787.95     9465.20    697.26 o 
 -11   4   8     6235.85     6373.92    221.36 o 
 -10   4   8     4268.68     4149.79    178.46 o 
  -9   4   8      212.32      384.56    123.13 o 
  -8   4   8    42593.89    43251.27    665.97 o 
  -7   4   8    55207.04    56707.70    649.88 o 
  -6   4   8     2394.33     2517.38     82.46 o 
  -5   4   8    12045.83    11097.95    139.90 o 
  -4   4   8    38715.58    36967.49    346.79 o 
  -3   4   8     2200.41     2010.52     81.67 o 
  -2   4   8     3138.69     3452.37    103.38 o 
  -1   4   8    65485.64    64227.76    669.35 o 
   0   4   8    20246.80    19937.08    255.21 o 
   1   4   8       73.79      220.25    137.67 o 
   2   4   8    23776.35    25281.53    360.01 o 
   3   4   8      490.58      591.65    185.07 o 
   4   4   8    38805.61    38592.88    550.40 o 
   5   4   8      484.39      325.27    139.36 o 
   6   4   8     1796.33     2149.64    134.60 o 
   7   4   8     4641.70     4171.51    160.75 o 
   8   4   8    49292.57    47561.68    733.45 o 
   9   4   8      245.08       36.23    150.37 o 
  10   4   8    13739.49    13433.05    320.38 o 
  11   4   8    26370.70    25524.36    538.00 o 
  12   4   8     3504.01     4057.68    228.10 o 
  13   4   8     8117.37     7824.38    285.90 o 
  14   4   8    10973.82    11032.49    652.46 o 
  15   4   8     6353.09     6627.38    296.43 o 
  16   4   8     3054.50     2937.13    294.42 o 
  17   4   8     6254.12     5903.05    309.14 o 
  18   4   8      758.08      897.73    294.03 o 
  19   4   8       17.90      328.06    383.65 o 
  20   4   8       47.99      628.01    441.71 o 
  21   4   8      407.53      527.43    407.81 o 
 -23   5   8     1863.04     2588.60    504.10 o 
 -22   5   8     3444.50     4217.31    526.72 o 
 -21   5   8     1951.00     2864.55    717.35 o 
 -20   5   8      445.45      348.28    477.02 o 
 -19   5   8     3927.69     4213.07    427.66 o 
 -18   5   8     4117.78     4794.69    468.69 o 
 -17   5   8     2933.92     2782.04    500.59 o 
 -16   5   8     7027.65     7570.98    344.38 o 
 -15   5   8    33410.00    31952.32    669.33 o 
 -14   5   8    29817.80    28053.34    575.43 o 
 -13   5   8     4297.49     4540.82    266.80 o 
 -12   5   8    14799.52    13955.84    358.75 o 
 -11   5   8    14315.55    13887.89    348.31 o 
 -10   5   8    38691.73    37986.65   1012.37 o 
  -9   5   8    16162.73    15879.84    305.00 o 
  -8   5   8    26656.16    27327.16    337.28 o 
  -7   5   8     5628.40     6032.48    107.57 o 
  -6   5   8      229.07      433.18     62.03 o 
  -5   5   8    74901.78    75688.63    838.49 o 
  -4   5   8     4650.08     5251.42    116.50 o 
  -3   5   8    35872.97    36099.95    500.54 o 
  -2   5   8    11376.30    10361.00    152.88 o 
  -1   5   8       59.94      192.90    113.03 o 
   0   5   8    12691.86    11748.48    282.53 o 
   1   5   8     3088.14     2826.08    120.38 o 
   2   5   8    70884.65    67145.77    849.20 o 
   3   5   8    76023.37    73617.34   1024.18 o 
   4   5   8    54738.73    52610.98    716.02 o 
   5   5   8     4915.44     5125.52    159.56 o 
   6   5   8    16168.10    15468.76    278.90 o 
   7   5   8    55407.69    53064.89    733.75 o 
   8   5   8    23879.08    23416.44    389.45 o 
   9   5   8      190.92      144.56    166.15 o 
  10   5   8     4556.64     4773.28    229.19 o 
  11   5   8      880.78     1017.47    195.37 o 
  12   5   8      267.94      425.36    174.52 o 
  13   5   8    14584.79    14451.71    445.05 o 
  14   5   8     5327.51     5359.74    305.16 o 
  15   5   8     6373.53     6652.47    305.73 o 
  16   5   8     5280.92     4933.60    303.90 o 
  17   5   8     2574.11     2289.58    293.23 o 
  18   5   8     3044.25     3212.07    351.40 o 
  19   5   8     2046.60     2618.90    349.08 o 
  20   5   8     1344.92     1168.39    412.41 o 
  21   5   8     1452.95     2769.85    668.46 o 
 -23   6   8      282.58     1174.34    782.20 o 
 -22   6   8     1552.39     3101.53   1251.07 o 
 -21   6   8     2454.64     2566.23    588.06 o 
 -20   6   8     4356.74     3984.59    467.88 o 
 -19   6   8       51.90     -268.03    401.71 o 
 -18   6   8    18653.37    18432.71    807.82 o 
 -17   6   8     4678.69     4959.39    298.79 o 
 -16   6   8      466.49       78.79    335.90 o 
 -15   6   8        5.60      194.02    414.25 o 
 -14   6   8    27191.28    26479.70    935.66 o 
 -13   6   8      946.87      812.02    204.05 o 
 -12   6   8      377.32      256.24    182.03 o 
 -11   6   8     1630.47     1765.81    205.02 o 
 -10   6   8     6639.45     6250.73    265.91 o 
  -9   6   8    12534.70    12055.54    143.17 o 
  -8   6   8     3219.32     3294.31    106.06 o 
  -7   6   8     1410.46     1822.89     97.53 o 
  -6   6   8   238942.84   244731.13   4469.06 o 
  -5   6   8       20.68       27.51     82.87 o 
  -4   6   8    14590.88    14551.64    179.68 o 
  -3   6   8     7831.78     8372.57    147.50 o 
  -2   6   8   106148.59   103380.94   1504.00 o 
  -1   6   8     4666.85     5075.15    131.40 o 
   0   6   8    14561.62    13556.51    218.91 o 
   1   6   8    42040.80    41947.03    520.83 o 
   2   6   8     6613.96     6401.86    172.40 o 
   3   6   8    11967.07    12658.82    235.31 o 
   4   6   8    21735.01    21845.93    314.74 o 
   5   6   8       98.07      176.57    112.09 o 
   6   6   8    45945.93    44121.89    622.25 o 
   7   6   8     1732.97     1777.65    149.52 o 
   8   6   8      121.63      310.13    154.99 o 
   9   6   8    13301.46    12842.27    271.97 o 
  10   6   8     8977.59     8006.75    251.92 o 
  11   6   8     5046.96     5116.95    243.56 o 
  12   6   8    27174.46    27455.87    521.39 o 
  13   6   8     2538.66     3078.96    266.08 o 
  14   6   8       92.97      -41.95    399.26 o 
  15   6   8     1654.06     1861.15    267.72 o 
  16   6   8    30852.62    30280.46    689.57 o 
  17   6   8     5086.41     5793.44    316.34 o 
  18   6   8       46.51      304.99    285.13 o 
  19   6   8     1482.82     2050.60    314.69 o 
  20   6   8     1959.13     3241.66    656.96 o 
 -22   7   8     1297.31     1523.95    519.97 o 
 -21   7   8      213.34      274.34    942.36 o 
 -20   7   8     2483.12     2857.55    746.14 o 
 -19   7   8       36.74      176.19    341.49 o 
 -18   7   8     3089.93     2850.50    502.39 o 
 -17   7   8      195.33      473.86    340.23 o 
 -16   7   8     3444.21     3416.84    290.87 o 
 -15   7   8     3062.51     2570.97    261.74 o 
 -14   7   8    13252.21    12213.76    335.25 o 
 -13   7   8     1924.17     1843.22    195.21 o 
 -12   7   8        7.00      317.08    258.81 o 
 -11   7   8    13194.13    11673.49    339.86 o 
 -10   7   8    69467.57    65013.93    738.22 o 
  -9   7   8    12454.25    12153.26    178.18 o 
  -8   7   8      244.67      425.12     77.78 o 
  -7   7   8      100.60      228.47    111.06 o 
  -6   7   8    45953.36    45291.72    497.25 o 
  -5   7   8     9336.95     9693.12    149.98 o 
  -4   7   8     1932.40     1797.85    123.31 o 
  -3   7   8     3540.16     3386.49    128.24 o 
  -2   7   8    63860.18    63220.85    842.31 o 
  -1   7   8     3984.18     3900.07    126.67 o 
   0   7   8      652.08      654.70    148.41 o 
   1   7   8     6244.17     6121.94    206.10 o 
   2   7   8    95513.94    92356.38   1377.07 o 
   3   7   8    60538.31    61495.05    896.55 o 
   4   7   8     3781.58     3780.32    167.95 o 
   5   7   8     1110.44     1369.39    125.63 o 
   6   7   8     8703.35     7925.76    190.96 o 
   7   7   8    11561.24    11346.20    233.75 o 
   8   7   8    34375.13    33121.98    565.99 o 
   9   7   8       64.40      169.28    171.78 o 
  10   7   8    16047.79    16113.02    424.25 o 
  11   7   8     2287.05     2789.35    241.05 o 
  12   7   8    22774.34    21986.92    455.20 o 
  13   7   8       70.92      413.90    220.69 o 
  14   7   8      942.06      924.83    227.74 o 
  15   7   8     4966.47     5845.13    384.36 o 
  16   7   8     4585.22     4799.30    356.17 o 
  17   7   8      121.00      169.72    257.51 o 
  18   7   8       13.98      -53.70    294.25 o 
  19   7   8     1404.97     1597.00    339.00 o 
  20   7   8    17993.59    17583.88    711.91 o 
 -22   8   8      606.09     2213.39    793.22 o 
 -21   8   8      232.14      677.90    693.40 o 
 -20   8   8       99.36      903.12    669.71 o 
 -19   8   8    10296.43     9857.32    667.60 o 
 -18   8   8     1809.14     2379.65    552.68 o 
 -17   8   8     2008.83     1832.46    520.34 o 
 -16   8   8      405.59      828.31    307.87 o 
 -15   8   8     4035.96     4525.02    387.82 o 
 -14   8   8      472.74      881.57    293.40 o 
 -13   8   8    14362.46    13077.67    507.01 o 
 -12   8   8      193.89      454.58    221.41 o 
 -11   8   8    20200.25    18230.73    591.43 o 
 -10   8   8     4147.76     3785.52    119.67 o 
  -9   8   8     3856.58     3722.98    130.85 o 
  -8   8   8        3.64      208.20    108.47 o 
  -7   8   8    62972.52    63882.46   1086.51 o 
  -6   8   8    30354.65    30929.95    386.40 o 
  -5   8   8    59313.46    57665.42    980.19 o 
  -4   8   8     1931.16     1995.24    116.63 o 
  -3   8   8    23242.90    22603.05    314.82 o 
  -2   8   8     9276.72     9328.47    215.42 o 
  -1   8   8   104451.78   100710.19   1526.27 o 
   0   8   8     3435.29     3178.78    257.80 o 
   1   8   8    13309.64    13358.81    211.27 o 
   2   8   8      309.69      412.77    105.24 o 
   3   8   8    32668.13    32465.72    468.38 o 
   4   8   8     6111.66     5916.52    169.97 o 
   5   8   8     2114.01     2002.34    173.53 o 
   6   8   8     1152.25     1162.19    138.57 o 
   7   8   8    22782.41    21925.04    432.80 o 
   8   8   8       42.78      -11.61    148.80 o 
   9   8   8     5665.29     5541.35    208.36 o 
  10   8   8     3316.54     3627.76    214.89 o 
  11   8   8    42395.27    40782.38    716.30 o 
  12   8   8     2772.98     3351.87    215.24 o 
  13   8   8       26.35       -5.45    276.21 o 
  14   8   8      551.65      997.35    228.09 o 
  15   8   8    10228.58    10177.07    454.63 o 
  16   8   8     8012.56     7675.06    413.46 o 
  17   8   8    13181.66    13261.45    481.28 o 
  18   8   8        5.58       36.38    298.69 o 
  19   8   8     1875.28     1879.20    324.83 o 
  20   8   8      305.87     1082.61    613.23 o 
 -21   9   8        7.88     1997.65   1183.28 o 
 -20   9   8     1652.68     2156.78    723.49 o 
 -19   9   8      917.40     1487.51   1045.91 o 
 -18   9   8     1937.87     2183.14    487.74 o 
 -17   9   8      648.34     1561.21    403.40 o 
 -16   9   8     1309.48     1477.17    371.27 o 
 -15   9   8    19045.97    18218.75    582.14 o 
 -14   9   8      106.66      441.08    271.18 o 
 -13   9   8     1149.14     1268.50    205.26 o 
 -12   9   8     1600.63     1487.86    257.07 o 
 -11   9   8    15429.70    14036.89    529.96 o 
 -10   9   8    19507.26    17856.86    432.03 o 
  -9   9   8    40261.02    37760.69    482.17 o 
  -8   9   8     1961.13     1932.96    157.84 o 
  -7   9   8      147.76      388.08    142.80 o 
  -6   9   8    17123.96    16537.03    230.16 o 
  -5   9   8    34788.17    33580.94    756.44 o 
  -4   9   8      515.10      550.52    122.99 o 
  -3   9   8    12489.09    12870.75    195.26 o 
  -2   9   8    10158.89     9757.04    198.30 o 
  -1   9   8     5941.36     6097.37    180.81 o 
   0   9   8     5086.16     5140.99    166.62 o 
   1   9   8     2365.11     2442.23    120.16 o 
   2   9   8    20596.81    19200.89    281.48 o 
   3   9   8    51965.11    49542.56    690.99 o 
   4   9   8      245.26      613.86    124.99 o 
   5   9   8      186.58      276.81    120.26 o 
   6   9   8      321.80      350.90    155.84 o 
   7   9   8    30230.16    29828.15    501.56 o 
   8   9   8     4494.02     4865.76    233.38 o 
   9   9   8     1013.03     1047.79    252.77 o 
  10   9   8    13078.65    12386.53    432.93 o 
  11   9   8       27.45      441.35    222.68 o 
  12   9   8     1116.09     1158.48    229.09 o 
  13   9   8     7580.18     7451.15    322.71 o 
  14   9   8      194.66      339.99    252.60 o 
  15   9   8     6922.05     6451.74    639.12 o 
  16   9   8       15.82      362.43    300.33 o 
  17   9   8       96.12      193.86    285.53 o 
  18   9   8     4276.39     5166.51    575.85 o 
  19   9   8     7413.58     7630.11    672.41 o 
 -20  10   8     1220.57     2682.11   1188.64 o 
 -19  10   8     2394.09     2836.17    715.75 o 
 -18  10   8    11897.02    10912.03   1229.46 o 
 -17  10   8     5323.88     4709.03    543.39 o 
 -16  10   8     1432.61     1249.49    441.62 o 
 -15  10   8       66.23      165.40    332.24 o 
 -14  10   8    25838.79    24353.29    864.30 o 
 -13  10   8      281.57      226.13    182.04 o 
 -12  10   8     1649.51     1531.64    200.36 o 
 -11  10   8        3.07      202.99    155.08 o 
 -10  10   8       57.32      226.98    295.69 o 
  -9  10   8     4655.99     4265.11    167.94 o 
  -8  10   8     6719.77     6184.02    170.65 o 
  -7  10   8      179.54      203.94    142.51 o 
  -6  10   8    26793.33    26053.44    412.59 o 
  -5  10   8     8213.41     7739.95    158.67 o 
  -4  10   8      352.56      404.37     83.89 o 
  -3  10   8     3695.40     3486.50    141.04 o 
  -2  10   8    17721.25    17179.32    284.36 o 
  -1  10   8     5836.10     6265.14    154.82 o 
   0  10   8     3103.03     3194.35    153.75 o 
   1  10   8    19840.96    19331.45    356.58 o 
   2  10   8     2899.40     3262.64    154.47 o 
   3  10   8     2178.57     2194.36    130.52 o 
   4  10   8     7581.86     7346.95    271.74 o 
   5  10   8     3571.57     3232.53    201.38 o 
   6  10   8    20778.68    20432.63    400.62 o 
   7  10   8       18.05      279.42    134.84 o 
   8  10   8       88.15      239.42    176.69 o 
   9  10   8     1965.25     2195.52    266.40 o 
  10  10   8      322.30       96.56    159.14 o 
  11  10   8     6230.36     6450.82    343.13 o 
  12  10   8     7579.89     7343.18    596.95 o 
  13  10   8     9942.22     9631.13    359.28 o 
  14  10   8     1742.48     1943.57    319.26 o 
  15  10   8     6033.89     6028.26    535.36 o 
  16  10   8     9165.07     9022.53    556.14 o 
  17  10   8      398.98      516.98    405.92 o 
  18  10   8      126.39      472.46    432.71 o 
 -20  11   8     1318.48     1483.34    735.41 o 
 -19  11   8       13.35     1346.27    697.57 o 
 -18  11   8      524.23      826.59    503.08 o 
 -17  11   8     5581.98     6065.64    599.73 o 
 -16  11   8     7006.06     7645.68    757.57 o 
 -15  11   8     3877.77     4032.03    505.37 o 
 -14  11   8     9857.05     9958.60   1074.07 o 
 -13  11   8     5418.53     5323.94    404.53 o 
 -12  11   8     4790.87     5266.84    383.96 o 
 -11  11   8      114.68      551.57    773.41 o 
 -10  11   8    31478.75    28014.13   1470.03 o 
  -9  11   8      532.89      329.81    160.78 o 
  -8  11   8     1701.27     2027.83    219.61 o 
  -7  11   8     7147.13     7126.02    219.81 o 
  -6  11   8     2705.10     2751.51    153.30 o 
  -5  11   8    17293.41    16195.31    348.59 o 
  -4  11   8      683.88      727.96    100.39 o 
  -3  11   8     6877.69     6834.75    160.70 o 
  -2  11   8     2347.80     2436.04    127.26 o 
  -1  11   8      270.97      401.50    167.68 o 
   0  11   8     1330.79     1512.88    154.52 o 
   1  11   8     3107.61     3178.26    185.11 o 
   2  11   8    18212.13    16748.81    576.21 o 
   3  11   8     3789.09     3570.53    173.50 o 
   4  11   8    11780.87    10797.08    450.27 o 
   5  11   8    12174.89    11811.52    374.98 o 
   6  11   8    11263.01    10473.63    448.82 o 
   7  11   8     1408.23     1431.19    165.07 o 
   8  11   8    25662.78    25285.22    535.73 o 
   9  11   8    11698.53    11142.90    506.11 o 
  10  11   8     1967.99     2049.33    329.99 o 
  11  11   8     3435.31     3927.49    221.81 o 
  12  11   8     3482.27     4441.83    435.42 o 
  13  11   8      471.00      930.15    422.25 o 
  14  11   8       53.14      578.65    364.31 o 
  15  11   8     2551.59     3125.44    460.44 o 
  16  11   8      797.96     1030.84    400.12 o 
  17  11   8     2782.91     2572.55    413.71 o 
  18  11   8       37.29      -46.88    492.52 o 
 -19  12   8     6170.76     4870.77    856.09 o 
 -18  12   8     1288.39     1335.48    767.15 o 
 -17  12   8      242.22      586.79    487.61 o 
 -16  12   8     7193.42     6475.21    609.43 o 
 -15  12   8      461.03      362.36    442.75 o 
 -14  12   8        9.07      616.67    353.72 o 
 -13  12   8     2132.90     2087.41    454.15 o 
 -12  12   8     1367.88     1805.45    438.03 o 
 -11  12   8     9361.51     8913.58    544.41 o 
 -10  12   8       35.25      115.14    264.62 o 
  -9  12   8     4230.62     4115.47    302.13 o 
  -8  12   8    11838.36    11361.12    345.12 o 
  -7  12   8    17900.44    18372.81    418.22 o 
  -6  12   8      214.67      507.60    138.09 o 
  -5  12   8       15.50      210.89    161.81 o 
  -4  12   8    14715.26    14407.69    326.86 o 
  -3  12   8      426.46      291.64    178.09 o 
  -2  12   8    12038.15    11215.95    538.87 o 
  -1  12   8    19292.11    18256.05    336.60 o 
   0  12   8     7165.71     7321.56    207.88 o 
   1  12   8     4746.58     4931.58    235.26 o 
   2  12   8    18129.47    17566.54    336.41 o 
   3  12   8    10520.51    10494.98    323.39 o 
   4  12   8     3422.52     3305.36    205.20 o 
   5  12   8      819.24      883.13    145.36 o 
   6  12   8      412.25      443.18    196.54 o 
   7  12   8     1025.41     1140.36    266.14 o 
   8  12   8     2560.55     2597.40    162.74 o 
   9  12   8      849.57      945.78    270.00 o 
  10  12   8     9610.34     9772.87    418.19 o 
  11  12   8    10932.40    11745.00    528.76 o 
  12  12   8     3034.16     3311.01    607.64 o 
  13  12   8     2288.62     2327.46    355.68 o 
  14  12   8     9159.08     9559.75    574.20 o 
  15  12   8        6.24      -53.19    528.20 o 
  16  12   8      574.50     1044.42    513.54 o 
  17  12   8       70.22      299.82    420.85 o 
 -18  13   8     3559.57     3304.22    510.84 o 
 -17  13   8      463.56      494.64    425.55 o 
 -16  13   8       28.76      335.67    408.22 o 
 -15  13   8     3324.42     2588.59    443.84 o 
 -14  13   8       35.48      617.42    373.12 o 
 -13  13   8      613.83      995.26    551.86 o 
 -12  13   8    19438.54    18625.63    817.14 o 
 -11  13   8     7545.01     7044.83    576.89 o 
 -10  13   8     1449.27     1619.65    417.26 o 
  -9  13   8     1334.54     1482.14    265.98 o 
  -8  13   8    25798.89    23872.17   1473.42 o 
  -7  13   8      574.60      671.37    232.69 o 
  -6  13   8     1198.59      982.09    293.82 o 
  -5  13   8     1642.04     1912.85    298.22 o 
  -4  13   8      974.38     1126.18    199.64 o 
  -3  13   8      226.49      309.59    112.25 o 
  -2  13   8     9312.63     8509.45    247.64 o 
  -1  13   8      287.07      484.97    135.00 o 
   0  13   8    33293.31    32827.61    791.78 o 
   1  13   8    11637.76    10878.16    565.15 o 
   2  13   8     7290.30     6781.22    284.01 o 
   3  13   8     7986.03     6947.65    463.94 o 
   4  13   8    12990.97    12088.87    397.41 o 
   5  13   8     1187.62     1479.55    230.06 o 
   6  13   8     8022.60     7788.04    501.63 o 
   7  13   8     4814.95     4550.31    391.17 o 
   8  13   8      265.83     1014.51    287.82 o 
   9  13   8     1693.79     1666.07    407.51 o 
  10  13   8    28487.43    29814.56    857.88 o 
  11  13   8      331.21     1328.63    357.62 o 
  12  13   8      399.02     1443.47    456.06 o 
  13  13   8       16.53      282.29    371.04 o 
  14  13   8     1533.40     2333.65    434.06 o 
  15  13   8     2647.40     3029.87    471.48 o 
  16  13   8      228.72      332.69    476.55 o 
 -17  14   8     2219.61     2768.53    500.92 o 
 -16  14   8     2349.54     1470.20    558.85 o 
 -15  14   8      663.77      854.09    422.09 o 
 -14  14   8      626.14      782.99    494.63 o 
 -13  14   8      222.03     1259.71   1025.94 o 
 -12  14   8     3375.95     2921.51    639.90 o 
 -11  14   8     2111.57     2554.28    377.33 o 
 -10  14   8       56.08      -21.02    557.52 o 
  -9  14   8    11116.88    10248.82    370.13 o 
  -8  14   8      290.24      394.11    274.45 o 
  -7  14   8     2019.70     2323.00    283.24 o 
  -6  14   8     3018.00     2837.09    260.77 o 
  -5  14   8     6060.29     5905.90    364.15 o 
  -4  14   8    12210.93    12199.27    425.14 o 
  -3  14   8    19512.21    19597.41    553.35 o 
  -2  14   8     1628.70     1643.45    279.13 o 
  -1  14   8      594.96     1015.99    361.17 o 
   0  14   8      250.23      435.64    146.74 o 
   1  14   8    35667.63    36893.18    817.51 o 
   2  14   8      780.54     1096.85    234.45 o 
   3  14   8      141.75      365.55    211.01 o 
   4  14   8     3893.18     4187.94    263.38 o 
   5  14   8      667.86      181.56    337.03 o 
   6  14   8    10285.01    11519.61    599.71 o 
   7  14   8      830.85     1419.87    401.25 o 
   8  14   8     1819.65     2094.04    386.04 o 
   9  14   8    16100.26    16950.76    558.56 o 
  10  14   8      233.04      394.95    368.16 o 
  11  14   8        5.37       -9.73    315.81 o 
  12  14   8     1483.79     1650.70    363.16 o 
  13  14   8    11310.77    12062.65    654.52 o 
  14  14   8     7571.69     8129.63    584.68 o 
  15  14   8     1937.15     2956.57    513.27 o 
 -16  15   8       83.32     -286.12    446.28 o 
 -15  15   8      424.14     1252.96    892.60 o 
 -14  15   8     1199.81     1103.34    687.74 o 
 -13  15   8    13572.69    12554.80    976.50 o 
 -12  15   8      234.89      549.02    750.76 o 
 -11  15   8      843.81     1208.08    377.14 o 
 -10  15   8     1567.79     2258.55    367.28 o 
  -9  15   8      727.98      858.20    370.26 o 
  -8  15   8      677.98      846.98    286.99 o 
  -7  15   8    17877.05    16329.35   1110.60 o 
  -6  15   8      774.28      857.42    363.50 o 
  -5  15   8     3387.15     3536.64    565.86 o 
  -4  15   8      239.30     1209.25    827.94 o 
  -3  15   8     9072.68     9097.54    320.50 o 
  -2  15   8      553.64      294.20    750.31 o 
  -1  15   8     6502.71     7404.18    638.12 o 
   0  15   8      711.56     1413.72    396.90 o 
   1  15   8     9015.64     8583.49    840.03 o 
   2  15   8     1892.03     2437.24    434.44 o 
   3  15   8     1414.70     1752.53    965.60 o 
   4  15   8      408.43     1067.19    331.20 o 
   5  15   8    35609.41    35905.95    874.73 o 
   6  15   8      135.46      449.61    272.99 o 
   7  15   8     1281.80     1541.44    288.89 o 
   8  15   8       12.31     1316.24    367.18 o 
   9  15   8     6329.01     6857.22    413.08 o 
  10  15   8       29.44      203.81    326.22 o 
  11  15   8     3467.49     3576.09    438.79 o 
  12  15   8       90.11      164.46    481.69 o 
  13  15   8     1812.71     2455.48    457.03 o 
  14  15   8      292.95      715.81    439.02 o 
 -14  16   8     1916.29     1784.03    466.59 o 
 -13  16   8     1059.85     1172.77    818.25 o 
 -12  16   8     2325.00     2478.02    465.15 o 
 -11  16   8      960.73     1548.62    462.61 o 
 -10  16   8      636.08     1473.35    725.13 o 
  -9  16   8     4944.31     4755.83    456.19 o 
  -8  16   8     2047.13     2658.10    403.15 o 
  -7  16   8      914.97     1340.52    414.94 o 
  -6  16   8      344.88     1232.53    381.67 o 
  -5  16   8     4195.87     3927.18    486.00 o 
  -4  16   8    23027.32    23781.44   1051.42 o 
  -3  16   8    14093.60    13998.71    677.59 o 
  -2  16   8      111.92      414.58    458.49 o 
  -1  16   8        3.30     -514.30    514.30 o 
   0  16   8     3103.33     3288.88    476.70 o 
   1  16   8    10842.99    11587.25    930.74 o 
   2  16   8     3163.20     3164.82    622.18 o 
   3  16   8     1202.96     1549.41    553.19 o 
   4  16   8     3477.82     3498.41    608.89 o 
   5  16   8      538.96      867.73    449.62 o 
   6  16   8     3675.29     3861.99    639.28 o 
   7  16   8      220.91      635.58    466.55 o 
   8  16   8     5401.12     5628.41    619.06 o 
   9  16   8     3438.77     4109.06    803.39 o 
  10  16   8      381.67      930.88    372.94 o 
  11  16   8       57.83      291.77    598.10 o 
  12  16   8       49.92     -409.29    773.95 o 
 -13  17   8      103.69     -300.07    747.33 o 
 -12  17   8     8550.42     9097.02   1054.55 o 
 -11  17   8     1482.44     1880.25   1222.01 o 
 -10  17   8      445.46      297.98   1118.32 o 
  -9  17   8       41.66     1164.21    726.18 o 
  -8  17   8     8639.97     8773.71   1021.47 o 
  -7  17   8      245.06     1008.36    975.73 o 
  -6  17   8     1056.79      616.85    522.67 o 
  -5  17   8      479.37     2038.72    553.52 o 
  -4  17   8      360.86      111.59    415.32 o 
  -3  17   8      689.17      360.71    440.09 o 
  -2  17   8     3329.62     3649.20    503.27 o 
  -1  17   8      248.66     1168.16    568.07 o 
   0  17   8    11004.49    10716.30    685.12 o 
   1  17   8      810.96     1278.09    783.83 o 
   2  17   8      507.68      313.45    461.38 o 
   3  17   8     1282.29     1467.48    586.27 o 
   4  17   8     8512.32     8230.30    782.66 o 
   5  17   8      281.06     1217.11    752.40 o 
   6  17   8    12167.70    12173.25    790.13 o 
   7  17   8     2267.14     2564.08    558.69 o 
   8  17   8      638.23      582.63    635.84 o 
   9  17   8      152.10      512.32    636.48 o 
  10  17   8     8557.87     9404.47    879.02 o 
 -10  18   8      457.70      325.69    772.36 o 
  -9  18   8     3256.27     2331.39    854.61 o 
  -8  18   8     2259.49     4175.29   1405.57 o 
  -7  18   8     3421.28     2724.66    487.14 o 
  -6  18   8      576.77      162.68    431.85 o 
  -5  18   8        7.67      972.88    706.21 o 
  -4  18   8     2957.77     3404.42    664.72 o 
  -3  18   8     2809.81     1379.56   1923.61 o 
  -2  18   8     1729.94     2548.62    607.88 o 
  -1  18   8     3477.50     4089.27   1401.40 o 
   0  18   8     2837.13     2189.89   1184.77 o 
   1  18   8     4349.85     4657.46    709.42 o 
   2  18   8     1990.03     2850.66    767.15 o 
   3  18   8      622.35     1515.45    534.46 o 
   4  18   8        1.96      877.63    641.37 o 
   5  18   8        4.25      686.36    783.83 o 
   6  18   8      149.08      706.93    558.71 o 
   7  18   8      469.51     -249.10    549.16 o 
   8  18   8     1237.38     2686.43    765.06 o 
  -7  19   8     1546.13     2360.30    883.51 o 
  -6  19   8       92.50      157.83    509.27 o 
  -5  19   8     1548.19     1648.94    508.37 o 
  -4  19   8     1066.00     1575.63    515.94 o 
  -3  19   8     3041.30     3585.01   1250.62 o 
  -2  19   8     1635.80     1078.27    539.07 o 
  -1  19   8       70.05      -93.45    598.98 o 
   0  19   8     1043.58     1049.16    656.20 o 
   1  19   8      534.39     1714.43    650.37 o 
   2  19   8     6333.52     7372.21    843.07 o 
   3  19   8        4.56     -364.19    539.01 o 
   4  19   8     2319.56     3488.41   1150.50 o 
   5  19   8     9446.97    10074.09   1042.03 o 
 -23   0   9      370.75     -195.47    673.73 o 
 -21   0   9     3023.76     4335.60   1107.29 o 
 -19   0   9      176.57     1055.74    529.21 o 
 -17   0   9    33614.88    31525.92   1286.97 o 
 -15   0   9     8529.28    10250.49    899.60 o 
 -13   0   9     3892.11     4160.39    425.51 o 
 -11   0   9    57517.65    59652.77   1222.37 o 
  -9   0   9     2032.21     2494.28    172.47 o 
  -7   0   9    13858.14    14438.50    361.66 o 
  -5   0   9    36704.00    35595.34    519.73 o 
  -3   0   9    70768.33    68820.66   1068.74 o 
  -1   0   9    13842.58    14075.29    281.38 o 
   1   0   9   148902.64   143364.08   3204.41 o 
   3   0   9     2539.58     2625.41    182.49 o 
   5   0   9    23990.53    22373.10    917.03 o 
   7   0   9    18502.85    18968.53    459.78 o 
   9   0   9     7529.47     7454.38    368.39 o 
  11   0   9    47112.27    46941.07   1162.15 o 
  13   0   9    10054.92     9128.56    488.01 o 
  15   0   9     1992.38     2349.90    341.09 o 
  17   0   9      983.66     1303.66    466.04 o 
  19   0   9    25392.64    25598.79    933.81 o 
  21   0   9      127.30      345.00    440.76 o 
 -23   1   9     2025.56     1816.13    513.72 o 
 -22   1   9       18.20        5.43    530.27 o 
 -21   1   9     8061.96     9029.02    916.78 o 
 -20   1   9     8809.57     8433.20    574.36 o 
 -19   1   9     7738.80     7623.09    513.32 o 
 -18   1   9      158.66      255.52    429.39 o 
 -17   1   9      667.90     1391.15    332.90 o 
 -16   1   9     4959.85     5012.69    673.28 o 
 -15   1   9     6218.94     6905.64    580.79 o 
 -14   1   9      645.35      743.07    215.11 o 
 -13   1   9    14082.19    13508.28    203.56 o 
 -12   1   9     3685.65     3779.26    106.53 o 
 -11   1   9    16644.41    16550.82    291.43 o 
 -10   1   9      135.75      136.45     47.82 o 
  -9   1   9    25632.38    25739.36    294.84 o 
  -8   1   9    69590.95    69103.95    839.61 o 
  -7   1   9   117997.86   115273.92   2120.33 o 
  -6   1   9     7106.39     7562.70    173.15 o 
  -5   1   9     6229.81     6041.23    144.59 o 
  -4   1   9     2306.64     2336.03     84.54 o 
  -3   1   9    82216.27    81719.38   1829.64 o 
  -2   1   9    10257.32    10192.94    139.92 o 
  -1   1   9     1080.13     1361.99    148.74 o 
   0   1   9    48606.77    49059.48    598.98 o 
   1   1   9      225.51      204.03    179.93 o 
   2   1   9    37669.05    38708.06    466.90 o 
   3   1   9    36552.46    36011.48    467.41 o 
   4   1   9    29409.83    28920.71    512.24 o 
   5   1   9    28103.50    28163.84    426.98 o 
   6   1   9      646.75      863.38    162.48 o 
   7   1   9     4641.90     4412.37    229.82 o 
   8   1   9    13567.74    13919.38    287.92 o 
   9   1   9    11398.06    11055.50    295.54 o 
  10   1   9    24734.75    24967.84    480.25 o 
  11   1   9    10888.13    10367.29    274.69 o 
  12   1   9     1663.81     1440.09    230.10 o 
  13   1   9     4170.32     4059.63    249.28 o 
  14   1   9    15819.33    15384.93    405.37 o 
  15   1   9    27405.12    27297.15    559.65 o 
  16   1   9     4184.78     4294.34    335.43 o 
  17   1   9      297.01      896.72    411.60 o 
  18   1   9      108.75      424.90    278.97 o 
  19   1   9     1268.62     1965.10    322.25 o 
  20   1   9     4932.40     5547.21    633.02 o 
  21   1   9      153.94      242.44    330.40 o 
 -23   2   9      251.90      956.82    478.18 o 
 -22   2   9     3468.25     3595.33    629.42 o 
 -21   2   9       27.21      357.87    494.82 o 
 -20   2   9     2643.45     2320.30    438.82 o 
 -19   2   9     2860.98     2386.51    507.16 o 
 -18   2   9     1390.96     1778.61    365.72 o 
 -17   2   9      137.51      975.04    386.09 o 
 -16   2   9    46187.91    27871.21   1095.07 o 
 -15   2   9    13597.94    12820.02    357.33 o 
 -14   2   9      206.02       -0.58    309.87 o 
 -13   2   9     2666.54     2833.75    156.94 o 
 -12   2   9    55937.04    56208.26    781.03 o 
 -11   2   9     1194.70     1294.42    110.05 o 
 -10   2   9    13212.14    12945.05    276.38 o 
  -9   2   9     9733.23     9734.01    118.80 o 
  -8   2   9     3615.48     3658.93     90.29 o 
  -7   2   9    12854.85    12898.93    150.57 o 
  -6   2   9    32192.62    32568.53    310.63 o 
  -5   2   9      381.41      452.70     89.35 o 
  -4   2   9   137739.25   137990.48   3254.55 o 
  -3   2   9    14216.65    13785.67    253.57 o 
  -2   2   9     1350.33     1576.18    106.27 o 
  -1   2   9    11796.36    11249.05    179.06 o 
   0   2   9    36963.23    35127.23    737.55 o 
   1   2   9     5375.79     5471.27    153.96 o 
   2   2   9    54838.69    52942.86    760.35 o 
   3   2   9    11481.59    10904.92    227.61 o 
   4   2   9     1825.69     1784.28    124.76 o 
   5   2   9    11235.23    11644.07    253.27 o 
   6   2   9    59563.07    58752.04    825.44 o 
   7   2   9    10125.63     9707.28    220.12 o 
   8   2   9     4565.67     4874.79    205.05 o 
   9   2   9     5893.56     5735.60    226.42 o 
  10   2   9     2181.62     2062.38    197.07 o 
  11   2   9     8539.56     8660.55    305.39 o 
  12   2   9     5190.14     5484.58    263.22 o 
  13   2   9       61.32       29.39    237.46 o 
  14   2   9     8528.85     8083.33    321.76 o 
  15   2   9     2748.32     2978.73    273.13 o 
  16   2   9     3361.03     3756.85    292.40 o 
  17   2   9     4690.89     4538.18    351.20 o 
  18   2   9     7602.09     7726.92    387.20 o 
  19   2   9      838.05     1652.72    366.10 o 
  20   2   9      595.51      696.09    326.47 o 
  21   2   9     2194.30     1988.63    374.90 o 
 -23   3   9     5293.80     3794.85   1281.01 o 
 -22   3   9     3575.50     3360.28    520.47 o 
 -21   3   9     1245.64     2055.29    526.83 o 
 -20   3   9    11017.23     9615.03    611.29 o 
 -19   3   9      310.93      233.59    356.35 o 
 -18   3   9      734.16     1406.77    439.27 o 
 -17   3   9     8207.50     8422.29    699.71 o 
 -16   3   9     4707.67     3712.27   2126.83 o 
 -15   3   9     9487.76     9561.07    267.35 o 
 -14   3   9     1871.75     1475.42    220.00 o 
 -13   3   9    17555.34    16982.52    273.43 o 
 -12   3   9    21181.47    21441.20    436.59 o 
 -11   3   9     9243.16     9670.89    267.98 o 
 -10   3   9    10923.56    10342.07    206.51 o 
  -9   3   9      156.74      329.48     59.05 o 
  -8   3   9    40697.83    40517.25    364.21 o 
  -7   3   9     6679.75     6634.98    106.69 o 
  -6   3   9     6210.79     5932.92    104.03 o 
  -5   3   9    39924.73    39640.41    607.60 o 
  -4   3   9     3618.04     3709.53    126.07 o 
  -3   3   9     6732.66     7266.62    159.13 o 
  -2   3   9     5485.72     5490.94    146.31 o 
  -1   3   9    26765.21    26235.99    365.35 o 
   0   3   9     7766.86     7441.04    245.20 o 
   1   3   9     4187.75     4048.95    161.07 o 
   2   3   9      243.13      555.79    170.08 o 
   3   3   9     6586.01     6468.98    175.16 o 
   4   3   9     2412.45     2780.35    134.33 o 
   5   3   9    21053.00    20581.70    327.73 o 
   6   3   9     5215.80     5497.51    187.39 o 
   7   3   9    25172.70    24656.94    373.47 o 
   8   3   9    10837.99    10475.46    255.17 o 
   9   3   9     2190.15     2088.19    200.64 o 
  10   3   9    29024.89    28686.79    509.56 o 
  11   3   9     1179.01     1663.90    216.34 o 
  12   3   9     5854.04     5966.50    467.56 o 
  13   3   9     4723.66     5020.11    262.76 o 
  14   3   9     9507.89     9563.71    406.83 o 
  15   3   9     7704.63     7680.24    399.50 o 
  16   3   9     3626.90     3923.77    326.59 o 
  17   3   9     1665.74     1671.46    348.53 o 
  18   3   9      219.95      527.78    421.24 o 
  19   3   9      975.79     1299.49    339.99 o 
  20   3   9       14.68      132.37    339.67 o 
  21   3   9      118.16      931.79    430.08 o 
 -23   4   9      158.32      550.52    497.03 o 
 -22   4   9      682.36      686.85   1249.73 o 
 -21   4   9     9242.15     8305.43    597.91 o 
 -20   4   9     1885.38      998.62    509.85 o 
 -19   4   9     1136.45     1636.44    682.97 o 
 -18   4   9     9833.58     9090.63    762.86 o 
 -17   4   9    19629.57    19271.96    681.36 o 
 -16   4   9     2831.42     2808.12    256.99 o 
 -15   4   9     1341.41     1516.13    227.47 o 
 -14   4   9    66250.78    62881.20   1188.95 o 
 -13   4   9     1004.84     1171.04    185.85 o 
 -12   4   9    12570.00    12268.08    316.26 o 
 -11   4   9    12460.63    12419.67    269.01 o 
 -10   4   9     7236.72     7659.62    307.71 o 
  -9   4   9    38585.83    38716.25    349.64 o 
  -8   4   9     1403.95     1499.49     92.56 o 
  -7   4   9     7156.91     7458.81    171.10 o 
  -6   4   9    12795.49    13099.61    167.46 o 
  -5   4   9     3069.25     2887.36     82.58 o 
  -4   4   9      928.01      952.89     88.10 o 
  -3   4   9     5576.12     4970.81    114.38 o 
  -2   4   9    43535.55    43292.53    575.90 o 
  -1   4   9     3701.82     3587.62    129.11 o 
   0   4   9     3980.57     3745.54    129.20 o 
   1   4   9    32855.09    32287.80    407.67 o 
   2   4   9      261.53      286.39    119.43 o 
   3   4   9     1161.63     1189.82    138.83 o 
   4   4   9    28880.05    28192.47    398.12 o 
   5   4   9     1210.47     1667.90    252.34 o 
   6   4   9     4189.18     4047.30    188.09 o 
   7   4   9     6476.45     6472.41    208.38 o 
   8   4   9    30744.26    28924.57    446.95 o 
   9   4   9     3841.90     4151.60    192.25 o 
  10   4   9     1553.52     1860.28    279.82 o 
  11   4   9     2783.92     2962.22    217.78 o 
  12   4   9      478.97      850.76    246.88 o 
  13   4   9     1670.19     1895.81    230.46 o 
  14   4   9        6.60       77.66    362.70 o 
  15   4   9      360.83      897.50    294.66 o 
  16   4   9    10195.83     9986.24    384.20 o 
  17   4   9       59.47      465.78    261.05 o 
  18   4   9     2665.29     3200.58    401.32 o 
  19   4   9     1918.99     2379.39    376.15 o 
  20   4   9     2503.43     2751.58    397.54 o 
  21   4   9      291.71      579.56    413.80 o 
 -23   5   9     6156.71     5121.01    607.32 o 
 -22   5   9     4082.77     3716.37    597.98 o 
 -21   5   9     8349.98     8052.00    899.60 o 
 -20   5   9     1857.53     2757.86    585.23 o 
 -19   5   9     1613.78     2562.26    982.59 o 
 -18   5   9    14845.65    14419.21    614.92 o 
 -17   5   9     4104.90     4749.80    394.67 o 
 -16   5   9     2673.35     3084.51    287.29 o 
 -15   5   9      155.72      638.71    222.88 o 
 -14   5   9       24.02      281.14    444.55 o 
 -13   5   9     5683.50     5368.50    235.47 o 
 -12   5   9    11777.89    11671.24    404.61 o 
 -11   5   9     9074.35     9480.83    260.97 o 
 -10   5   9    25189.53    25014.63    545.67 o 
  -9   5   9    36090.69    34627.30    375.30 o 
  -8   5   9    10814.63    11532.58    232.44 o 
  -7   5   9     6357.51     6448.62    121.99 o 
  -6   5   9    47135.55    46642.52    479.17 o 
  -5   5   9     9884.80    10126.77    213.76 o 
  -4   5   9    10609.75    10477.81    190.16 o 
  -3   5   9    11982.59    12026.17    173.89 o 
  -2   5   9     1603.68     1474.23    165.93 o 
  -1   5   9     4203.80     4314.20    128.50 o 
   0   5   9    66093.15    66393.38    869.38 o 
   1   5   9     1096.42     1250.99    171.54 o 
   2   5   9    34075.21    32770.05    438.42 o 
   3   5   9     1115.28     1282.41    185.97 o 
   4   5   9      545.39      919.77    131.77 o 
   5   5   9      304.68      458.29    141.52 o 
   6   5   9     5766.81     5691.71    173.91 o 
   7   5   9     3682.27     3831.51    185.84 o 
   8   5   9    26840.45    25102.28    678.14 o 
   9   5   9    26073.71    25113.71    423.59 o 
  10   5   9     4957.60     4443.92    282.23 o 
  11   5   9     2876.62     2836.85    249.80 o 
  12   5   9    35267.65    33480.00    665.79 o 
  13   5   9     4413.93     4530.51    307.46 o 
  14   5   9       19.52      605.33    246.46 o 
  15   5   9     1726.88     1639.08    322.13 o 
  16   5   9     1275.75     1780.22    255.36 o 
  17   5   9     1473.45     2188.61    331.25 o 
  18   5   9     3280.00     3841.76    389.02 o 
  19   5   9      411.49      760.23    348.05 o 
  20   5   9     3418.65     3922.83    446.59 o 
 -22   6   9      229.47      888.64    447.06 o 
 -21   6   9      538.52     1089.59    428.94 o 
 -20   6   9       67.17      549.40    441.49 o 
 -19   6   9    11270.56    11288.09    594.48 o 
 -18   6   9      473.08      707.20    438.36 o 
 -17   6   9     1003.28     1174.67    248.60 o 
 -16   6   9     3349.91     3228.53    334.93 o 
 -15   6   9    15323.28    14510.35    649.89 o 
 -14   6   9     1385.75     1204.41    193.66 o 
 -13   6   9    33648.21    32585.85    686.12 o 
 -12   6   9     2806.89     2940.61    225.10 o 
 -11   6   9       46.82       86.05    154.83 o 
 -10   6   9    15219.83    14105.61    399.67 o 
  -9   6   9    22450.28    21763.18    247.97 o 
  -8   6   9     8856.75     8839.83    123.21 o 
  -7   6   9    11389.84    11466.86    161.66 o 
  -6   6   9     8245.71     8367.55    137.42 o 
  -5   6   9     9040.60     9016.28    227.21 o 
  -4   6   9    14138.58    14343.88    359.67 o 
  -3   6   9     1223.94     1408.59    128.86 o 
  -2   6   9    12167.58    12091.78    191.98 o 
  -1   6   9    89154.23    87559.91   1204.33 o 
   0   6   9     5852.06     6122.27    201.00 o 
   1   6   9     9512.10     9553.34    197.30 o 
   2   6   9       63.78       30.94    106.53 o 
   3   6   9    40684.63    38835.38    534.43 o 
   4   6   9    15652.90    15485.48    363.69 o 
   5   6   9     3890.65     4110.51    189.72 o 
   6   6   9     8790.63     8770.69    251.16 o 
   7   6   9      154.67      153.09    157.92 o 
   8   6   9     6039.29     6152.59    217.81 o 
   9   6   9    36316.14    35085.78    593.78 o 
  10   6   9       76.31      418.31    333.54 o 
  11   6   9     4450.94     4971.06    319.26 o 
  12   6   9      496.56      422.37    207.09 o 
  13   6   9     4856.95     4999.79    289.51 o 
  14   6   9     1334.56     1957.03    426.10 o 
  15   6   9     4270.11     5097.55    305.71 o 
  16   6   9     5220.05     5221.84    339.24 o 
  17   6   9    10611.59    10605.75    400.07 o 
  18   6   9     1456.51     2131.35    295.53 o 
  19   6   9     1254.04     1979.59    345.19 o 
  20   6   9       54.56      275.00    316.30 o 
 -22   7   9     2608.87     2840.27    492.52 o 
 -21   7   9      331.84      756.12    657.31 o 
 -20   7   9      642.00     1227.93    509.71 o 
 -19   7   9     1632.16     1627.67    670.16 o 
 -18   7   9      576.33      981.07    460.83 o 
 -17   7   9     4818.19     4621.27    358.01 o 
 -16   7   9      243.60      643.36    253.24 o 
 -15   7   9     1829.93     2303.57    282.53 o 
 -14   7   9     2021.49     2330.18    275.81 o 
 -13   7   9     8708.99     8211.31    477.92 o 
 -12   7   9     2453.76     2587.42    210.78 o 
 -11   7   9     7111.31     7332.98    359.53 o 
 -10   7   9    14379.40    14094.19    296.22 o 
  -9   7   9    17923.17    18346.43    249.37 o 
  -8   7   9     5069.03     5218.59    150.35 o 
  -7   7   9     5644.61     6035.28    147.26 o 
  -6   7   9     8603.51     8720.30    335.61 o 
  -5   7   9   107732.21   106648.63   1587.97 o 
  -4   7   9    21177.64    21384.14    340.42 o 
  -3   7   9     6918.63     7158.44    233.03 o 
  -2   7   9     5251.15     5385.32    144.55 o 
  -1   7   9    19506.84    18648.32    304.97 o 
   0   7   9    12074.36    11211.59    348.64 o 
   1   7   9      591.96      511.07    206.27 o 
   2   7   9     3395.32     3421.77    144.59 o 
   3   7   9    17490.68    16418.32    357.97 o 
   4   7   9      586.10      569.71    136.76 o 
   5   7   9    12710.31    12826.01    253.82 o 
   6   7   9       24.13      406.90    277.24 o 
   7   7   9    49901.45    49098.93    843.72 o 
   8   7   9     3183.19     3320.65    242.67 o 
   9   7   9     2495.10     2623.64    248.95 o 
  10   7   9     1144.47     1516.63    241.97 o 
  11   7   9    11871.22    11459.27    464.50 o 
  12   7   9     2719.51     3069.71    220.66 o 
  13   7   9    14601.79    15076.56    452.95 o 
  14   7   9       29.35      297.89    327.88 o 
  15   7   9     3511.64     3815.19    337.37 o 
  16   7   9     1683.62     2647.33    667.15 o 
  17   7   9     9594.06     9665.64    418.47 o 
  18   7   9     2407.96     2903.28    315.75 o 
  19   7   9     2128.80     3072.06    566.19 o 
  20   7   9       10.14      331.81    377.25 o 
 -21   8   9     1096.43     3183.91   1202.05 o 
 -20   8   9      942.73      783.48    412.55 o 
 -19   8   9       41.01     -463.93   1456.23 o 
 -18   8   9     5072.83     5787.26    542.03 o 
 -17   8   9       31.24      362.18    508.04 o 
 -16   8   9       71.59      594.12    260.03 o 
 -15   8   9       60.95      222.62    264.14 o 
 -14   8   9    37308.15    34461.11   1531.93 o 
 -13   8   9     3573.91     3318.10    330.29 o 
 -12   8   9        9.06      -79.10    171.37 o 
 -11   8   9      670.88      762.72    197.76 o 
 -10   8   9    24920.27    23142.00    529.32 o 
  -9   8   9     6284.73     6195.08    135.23 o 
  -8   8   9     7744.19     7838.94    155.16 o 
  -7   8   9      218.61      550.08    123.48 o 
  -6   8   9    28113.81    27124.29    595.24 o 
  -5   8   9        8.05     -108.00    108.00 o 
  -4   8   9     1555.92     1309.51    144.57 o 
  -3   8   9     1314.30     1368.24    128.88 o 
  -2   8   9    70538.62    69592.86    976.46 o 
  -1   8   9    12567.22    12412.42    220.73 o 
   0   8   9     6619.54     6676.94    179.01 o 
   1   8   9     1484.72     1421.66    138.31 o 
   2   8   9     1427.46     1608.13    153.97 o 
   3   8   9    13861.06    13467.23    281.41 o 
   4   8   9    56045.16    54536.19    872.49 o 
   5   8   9     1694.69     1816.31    150.93 o 
   6   8   9    12975.72    12320.35    299.71 o 
   7   8   9      360.94      705.84    240.58 o 
   8   8   9    20202.26    20066.68    382.32 o 
   9   8   9     1009.84     1108.79    217.63 o 
  10   8   9      702.33     1106.83    255.26 o 
  11   8   9     1712.94     1633.85    224.90 o 
  12   8   9     1192.56     1270.00    217.26 o 
  13   8   9     1071.69     1034.76    302.49 o 
  14   8   9     2544.31     3010.97    271.13 o 
  15   8   9     5692.91     5510.39    435.90 o 
  16   8   9    21933.68    21358.91    624.42 o 
  17   8   9     2778.95     3561.75    388.76 o 
  18   8   9        0.91      165.80    289.75 o 
  19   8   9      637.19      969.69    368.90 o 
 -21   9   9      327.16      158.53    708.00 o 
 -20   9   9       16.65      813.78   1075.41 o 
 -19   9   9      138.27      481.83    634.40 o 
 -18   9   9    10543.58    11288.35    947.57 o 
 -17   9   9       41.71       39.10    255.35 o 
 -16   9   9       67.61      -63.34    258.99 o 
 -15   9   9     6967.51     7558.77    318.74 o 
 -14   9   9      644.63      667.39    211.47 o 
 -13   9   9     4180.73     4244.83    271.60 o 
 -12   9   9     1776.92     1985.65    270.20 o 
 -11   9   9     5090.84     4288.64    220.10 o 
 -10   9   9    43555.89    41179.51    635.00 o 
  -9   9   9     3711.67     3304.86    201.77 o 
  -8   9   9      690.56     1023.40    135.89 o 
  -7   9   9       93.95      353.98    135.68 o 
  -6   9   9    36280.39    35192.83    532.71 o 
  -5   9   9     7848.04     7726.23    230.88 o 
  -4   9   9    30969.03    30217.48    488.50 o 
  -3   9   9    15085.27    14619.07    262.85 o 
  -2   9   9       88.92       85.68    117.04 o 
  -1   9   9     7538.62     7632.65    224.42 o 
   0   9   9    40170.05    39106.45    553.56 o 
   1   9   9     5564.62     5597.98    171.16 o 
   2   9   9     6132.62     5946.85    191.21 o 
   3   9   9     4052.63     4466.48    205.24 o 
   4   9   9       60.70      130.09    173.37 o 
   5   9   9      320.97      496.22    201.54 o 
   6   9   9      986.19      972.54    156.41 o 
   7   9   9    12298.54    11682.80    297.75 o 
   8   9   9    24013.53    23389.76    615.34 o 
   9   9   9    12056.42    12488.69    335.89 o 
  10   9   9      231.10      445.75    183.39 o 
  11   9   9      363.07      529.83    207.07 o 
  12   9   9    35983.30    35577.24    753.80 o 
  13   9   9     2235.77     2149.43    253.02 o 
  14   9   9     1956.08     2152.18    468.29 o 
  15   9   9     1256.06     1471.60    269.60 o 
  16   9   9     3258.65     3821.51    482.87 o 
  17   9   9     5152.60     6494.89    714.73 o 
  18   9   9     2018.95     2304.78    643.32 o 
  19   9   9      168.21      374.98    611.33 o 
 -20  10   9      142.04      239.87    675.22 o 
 -19  10   9    14133.24    13649.25   1108.78 o 
 -18  10   9     1851.12     2062.83    608.18 o 
 -17  10   9        3.98      668.22    645.13 o 
 -16  10   9     4287.07     4043.47    420.00 o 
 -15  10   9    10894.15    11131.89    610.50 o 
 -14  10   9     7381.88     7253.55    359.49 o 
 -13  10   9     9666.30     9906.36    465.89 o 
 -12  10   9     9738.53     9739.01    385.72 o 
 -11  10   9     1954.70     1420.77    324.48 o 
 -10  10   9     4144.53     3850.19    197.50 o 
  -9  10   9    39357.88    37671.11    698.73 o 
  -8  10   9     4132.80     4199.98    179.91 o 
  -7  10   9    10246.20    10224.88    357.37 o 
  -6  10   9      130.90      316.90    157.65 o 
  -5  10   9      151.92      228.98    155.70 o 
  -4  10   9      286.31      697.17    138.93 o 
  -3  10   9      202.33      479.20    138.72 o 
  -2  10   9      861.61     1068.74    142.01 o 
  -1  10   9    27963.96    27408.23    395.93 o 
   0  10   9    14694.16    13714.29    282.57 o 
   1  10   9     3589.76     3668.10    184.34 o 
   2  10   9     7754.71     7275.01    296.51 o 
   3  10   9    20078.71    19844.30    354.23 o 
   4  10   9    17384.77    16709.18    294.44 o 
   5  10   9     1504.36     1630.24    226.45 o 
   6  10   9    20823.39    20322.91    416.23 o 
   7  10   9       11.06      106.99    144.17 o 
   8  10   9     8893.24     8644.63    246.96 o 
   9  10   9    18035.38    17384.19    384.09 o 
  10  10   9        8.90     -217.20    217.20 o 
  11  10   9     3202.76     3364.93    264.05 o 
  12  10   9     2633.26     3192.03    536.82 o 
  13  10   9     7213.59     6982.26    305.41 o 
  14  10   9     4865.18     5507.78    334.57 o 
  15  10   9      630.71     1144.28    371.11 o 
  16  10   9     2772.16     3328.33    493.44 o 
  17  10   9      830.30     1294.39    426.14 o 
  18  10   9     2642.93     2655.09    434.19 o 
 -19  11   9     3163.13     4653.84   1252.71 o 
 -18  11   9     1382.16     1762.80    436.61 o 
 -17  11   9     9033.08     9023.46    654.20 o 
 -16  11   9     7829.75     7656.90    511.87 o 
 -15  11   9     1121.06      899.42    832.70 o 
 -14  11   9     1100.82      716.03    410.49 o 
 -13  11   9      161.81       63.12    313.34 o 
 -12  11   9     5482.86     5221.43    595.96 o 
 -11  11   9    12791.15    12162.76    345.10 o 
 -10  11   9     2813.24     2661.79    245.50 o 
  -9  11   9    10182.67     9488.67    269.40 o 
  -8  11   9    17857.53    17993.30    871.46 o 
  -7  11   9     3138.02     3363.43    152.36 o 
  -6  11   9      266.43      616.06    404.20 o 
  -5  11   9    31409.86    30209.99    835.98 o 
  -4  11   9     4818.63     4776.22    178.16 o 
  -3  11   9      768.57      600.83    173.42 o 
  -2  11   9    20205.75    20061.46    344.28 o 
  -1  11   9    11853.46    11430.55    419.88 o 
   0  11   9     1058.67     1235.44    158.41 o 
   1  11   9      861.19      729.47    178.56 o 
   2  11   9     7866.88     7559.78    224.20 o 
   3  11   9     3302.03     3521.48    230.15 o 
   4  11   9      274.17      434.88    168.47 o 
   5  11   9      185.40      111.08    148.64 o 
   6  11   9     1906.92     1926.31    215.41 o 
   7  11   9    17210.46    16772.32    800.04 o 
   8  11   9      964.88     1302.97    326.74 o 
   9  11   9     5095.45     5421.50    265.48 o 
  10  11   9    21173.33    20892.08    553.28 o 
  11  11   9     9358.19     9177.88    652.92 o 
  12  11   9      794.79     1511.44    346.53 o 
  13  11   9    10507.86    11389.48    643.30 o 
  14  11   9     4037.83     4623.27    407.93 o 
  15  11   9     1489.80     1984.38    382.22 o 
  16  11   9      711.48     1755.61    387.93 o 
  17  11   9     2303.50     2940.36    472.11 o 
 -19  12   9      735.39      828.08    682.97 o 
 -18  12   9     1888.31     2162.14    624.27 o 
 -17  12   9     4090.84     4074.34    498.36 o 
 -16  12   9      966.89     1062.50    484.39 o 
 -15  12   9    11791.16    11051.49    599.95 o 
 -14  12   9     9948.31     9241.24    535.03 o 
 -13  12   9     7413.98     7030.67    563.64 o 
 -12  12   9     6046.04     6559.94   1087.33 o 
 -11  12   9    18923.16    17128.66   1615.94 o 
 -10  12   9      416.61      799.51    305.65 o 
  -9  12   9     2212.68     2292.55    458.47 o 
  -8  12   9       49.31      323.98    231.93 o 
  -7  12   9     2633.90     2893.31    179.90 o 
  -6  12   9    16609.27    15322.77    965.70 o 
  -5  12   9     6057.20     5580.98    232.48 o 
  -4  12   9    18568.10    17923.06    338.96 o 
  -3  12   9    13355.78    13267.52    336.25 o 
  -2  12   9     8625.96     8545.02    248.55 o 
  -1  12   9     3748.56     3879.37    169.58 o 
   0  12   9     2495.26     2821.44    177.07 o 
   1  12   9    41123.74    41373.34    692.05 o 
   2  12   9     2074.64     2136.45    179.53 o 
   3  12   9    11338.82    10805.54    502.51 o 
   4  12   9     7697.53     6436.11    328.02 o 
   5  12   9    22916.81    21967.56    622.54 o 
   6  12   9     8306.61     8174.97    519.77 o 
   7  12   9    23222.02    22117.42    868.22 o 
   8  12   9     3950.43     3792.09    403.26 o 
   9  12   9       72.75       16.10    320.25 o 
  10  12   9      404.45      311.29    447.09 o 
  11  12   9      200.51      363.22    472.20 o 
  12  12   9        8.07      855.61    400.14 o 
  13  12   9     2307.49     2850.38    470.16 o 
  14  12   9     3799.64     4172.38    565.69 o 
  15  12   9      874.03     1424.40    646.73 o 
  16  12   9     1306.37     1369.31    461.89 o 
 -18  13   9      741.47     1053.51    531.45 o 
 -17  13   9        5.01      878.15    602.22 o 
 -16  13   9      177.55     1665.66    824.51 o 
 -15  13   9     9598.71     9361.67    707.00 o 
 -14  13   9       33.18      353.53    377.45 o 
 -13  13   9     3328.53     2824.58    417.23 o 
 -12  13   9     2010.54     2916.30    619.98 o 
 -11  13   9      517.97      720.60    456.50 o 
 -10  13   9     4201.57     4609.45    482.35 o 
  -9  13   9     2091.41     1769.11    383.00 o 
  -8  13   9      418.21      293.07    480.37 o 
  -7  13   9    34203.93    33399.07   1149.89 o 
  -6  13   9     7444.90     7032.69    443.50 o 
  -5  13   9      536.68      635.63    293.41 o 
  -4  13   9     1026.08      847.58    269.59 o 
  -3  13   9    47626.07    46107.68   1301.65 o 
  -2  13   9     4562.41     4489.99    234.66 o 
  -1  13   9      194.26      188.33    188.00 o 
   0  13   9     2414.17     2780.83    226.10 o 
   1  13   9      189.13      224.19    218.53 o 
   2  13   9       40.55      314.04    273.03 o 
   3  13   9     2262.90     2372.77    223.71 o 
   4  13   9     2849.72     3301.15    215.61 o 
   5  13   9    27326.76    26497.11    665.01 o 
   6  13   9       71.50      295.42    259.11 o 
   7  13   9      261.10      628.44    370.91 o 
   8  13   9     4204.20     4455.23    443.56 o 
   9  13   9    22733.23    23203.89    711.42 o 
  10  13   9      811.49     1633.71    349.29 o 
  11  13   9     9112.44     9450.13    513.52 o 
  12  13   9     1621.14     1716.64    626.70 o 
  13  13   9      664.11     1877.83   1019.79 o 
  14  13   9       53.76      209.11    394.93 o 
  15  13   9    12016.78    12531.02    620.92 o 
 -17  14   9     1087.92     1126.62    466.05 o 
 -16  14   9     3420.20     2991.21    598.12 o 
 -15  14   9      131.62     1021.90    426.90 o 
 -14  14   9      233.20      840.71    499.29 o 
 -13  14   9      195.25     1055.00    755.82 o 
 -12  14   9     7247.80     8047.49    782.60 o 
 -11  14   9    16258.10    15892.27   1366.53 o 
 -10  14   9     1259.13     1717.24    458.16 o 
  -9  14   9      177.30      492.22    318.01 o 
  -8  14   9        7.45      100.51    275.06 o 
  -7  14   9     9146.46     8864.63    345.94 o 
  -6  14   9     4170.98     4192.85    427.03 o 
  -5  14   9     1542.13     1410.63    257.62 o 
  -4  14   9     7381.38     7637.50    319.60 o 
  -3  14   9     4107.66     4342.21    281.99 o 
  -2  14   9     1248.62     1666.09    332.91 o 
  -1  14   9     2097.68     2276.37    383.61 o 
   0  14   9     8372.28     8024.93    360.00 o 
   1  14   9    21999.06    23250.24    862.11 o 
   2  14   9    21678.48    22177.57    594.98 o 
   3  14   9      360.26      451.93    215.77 o 
   4  14   9      513.18     1228.47    369.05 o 
   5  14   9     5601.23     5341.32    419.94 o 
   6  14   9    13442.90    14286.72    547.29 o 
   7  14   9     4549.77     5089.68    415.15 o 
   8  14   9     1150.19     1266.60    347.62 o 
   9  14   9     2354.83     1703.44    446.38 o 
  10  14   9      129.48      997.02    429.38 o 
  11  14   9    11231.93    11881.88    641.17 o 
  12  14   9       38.30      831.74    435.08 o 
  13  14   9     7119.93     7970.11    782.96 o 
  14  14   9     5983.43     6565.19    778.17 o 
 -15  15   9       13.64     -114.81    497.80 o 
 -14  15   9      310.67      810.82    677.63 o 
 -13  15   9      196.09     1415.18   1709.51 o 
 -12  15   9     2683.88     2952.22    554.80 o 
 -11  15   9      537.61      614.70    375.48 o 
 -10  15   9      887.04     1136.20    363.19 o 
  -9  15   9      319.88      602.66    369.26 o 
  -8  15   9    24243.24    23957.35    617.14 o 
  -7  15   9      321.03      416.46    338.56 o 
  -6  15   9     5779.92     5326.14    745.67 o 
  -5  15   9        7.20      -80.30    228.84 o 
  -4  15   9    10551.19    10579.51    482.65 o 
  -3  15   9       13.70      472.58    329.05 o 
  -2  15   9    24146.78    24998.58   1251.43 o 
  -1  15   9      486.60      282.34    382.03 o 
   0  15   9     2431.98     3545.52    523.59 o 
   1  15   9      198.34      530.11    398.80 o 
   2  15   9    19464.66    20128.04    812.96 o 
   3  15   9        7.65      564.53    420.25 o 
   4  15   9     5232.79     5897.02    477.64 o 
   5  15   9      151.42      457.66    493.95 o 
   6  15   9     3404.71     3383.15    314.52 o 
   7  15   9      107.04      192.93    281.44 o 
   8  15   9      365.86      763.82    696.84 o 
   9  15   9       34.52      636.85    365.78 o 
  10  15   9    23802.13    23848.53    819.19 o 
  11  15   9      200.50      366.32    380.20 o 
  12  15   9       78.09      653.01    427.64 o 
  13  15   9       59.34      380.87    384.90 o 
 -14  16   9       11.81      865.02    663.60 o 
 -13  16   9       62.49       52.78    513.91 o 
 -12  16   9     2827.23     3496.25    464.51 o 
 -11  16   9     6774.60     7331.28   1277.29 o 
 -10  16   9     3742.62     3745.22    683.12 o 
  -9  16   9      384.09      790.27    387.07 o 
  -8  16   9       70.30      389.73    453.23 o 
  -7  16   9     8269.14     7284.42    650.79 o 
  -6  16   9     2979.85     2448.99    472.68 o 
  -5  16   9      817.48     1492.74    410.44 o 
  -4  16   9     5564.67     6412.05    790.09 o 
  -3  16   9     2470.83     2854.96    559.16 o 
  -2  16   9       60.13      537.28    654.16 o 
  -1  16   9      487.48      531.60    428.87 o 
   0  16   9     3244.78     4250.61    592.20 o 
   1  16   9    12560.62    12833.55    834.58 o 
   2  16   9    16457.94    17377.35    815.00 o 
   3  16   9        9.79      233.69    533.58 o 
   4  16   9      451.83      109.00    530.08 o 
   5  16   9     2844.51     3078.00    531.56 o 
   6  16   9     6645.97     7077.88   1423.30 o 
   7  16   9     1175.12      485.47    775.71 o 
   8  16   9      152.61      537.38    856.24 o 
   9  16   9     1703.98     2163.11    451.40 o 
  10  16   9      772.77     1162.63    361.55 o 
  11  16   9     5972.81     6021.84    558.80 o 
 -12  17   9       10.56      434.45    743.16 o 
 -11  17   9      391.11     1623.39    789.05 o 
 -10  17   9     2356.49     3837.68   1319.45 o 
  -9  17   9      409.68     1296.21    744.95 o 
  -8  17   9       64.28      688.93    732.73 o 
  -7  17   9    14417.04    14806.82    875.91 o 
  -6  17   9     2558.59     3352.60    618.01 o 
  -5  17   9      114.54      257.81   1204.43 o 
  -4  17   9      813.70     1213.37    515.86 o 
  -3  17   9    17407.66    18098.13    835.73 o 
  -2  17   9      156.55      519.98    712.77 o 
  -1  17   9      302.51     1003.41    467.22 o 
   0  17   9     2638.58     3860.80    635.74 o 
   1  17   9     1196.56      941.26    580.34 o 
   2  17   9      295.47      123.39    525.64 o 
   3  17   9      993.07     1001.04   1029.52 o 
   4  17   9     1062.66     2292.76    754.48 o 
   5  17   9    11719.60    12963.57    809.36 o 
   6  17   9      312.55     1071.79    647.16 o 
   7  17   9       25.63      -57.94   1190.58 o 
   8  17   9     3107.11     3416.09    709.74 o 
   9  17   9     6292.36     6999.06    724.97 o 
  10  17   9      530.48     1256.64    577.46 o 
 -10  18   9       55.54     -305.13    772.06 o 
  -9  18   9      646.27     1238.70    807.82 o 
  -8  18   9      179.13      387.37    774.45 o 
  -7  18   9     1233.89     1680.60   1280.12 o 
  -6  18   9     5386.50     4828.14    685.63 o 
  -5  18   9      139.39      659.28    885.00 o 
  -4  18   9     5172.64     3974.66    547.24 o 
  -3  18   9      810.03     2271.39    515.37 o 
  -2  18   9     3290.19     3169.94    555.53 o 
  -1  18   9      683.64      801.80    622.83 o 
   0  18   9     1043.51     1247.96    522.76 o 
   1  18   9     6204.41     6574.17    790.91 o 
   2  18   9     1535.95     2543.64    931.78 o 
   3  18   9     4233.86     4595.24    974.27 o 
   4  18   9      819.10     1542.68    726.62 o 
   5  18   9     6101.50     6886.76    719.72 o 
   6  18   9     3874.41     3951.75   1026.62 o 
   7  18   9     4166.60     4251.83   1054.71 o 
  -6  19   9       91.75     1126.36    851.33 o 
  -5  19   9     5802.44     6926.92    987.41 o 
  -4  19   9     1969.29     2743.21    707.42 o 
  -3  19   9       81.06      268.83    573.04 o 
  -2  19   9     4902.84     4871.20    657.44 o 
  -1  19   9     2128.39     2141.04    701.21 o 
   0  19   9       36.04      -71.25    527.18 o 
   1  19   9      729.66       83.77    638.17 o 
   2  19   9     5121.23     6093.84    705.97 o 
   3  19   9     3348.15     3538.11   1011.52 o 
   4  19   9     2401.19     2478.43    626.03 o 
 -22   0  10      111.05     3130.87   1099.84 o 
 -20   0  10     3200.37     3978.92    678.20 o 
 -18   0  10     1378.65     1879.95    532.49 o 
 -16   0  10     4627.99     5511.13    877.25 o 
 -14   0  10     4858.80     5520.96    754.19 o 
 -12   0  10    29074.44    28916.34    340.68 o 
 -10   0  10    13996.54    13945.26    259.05 o 
  -8   0  10    10842.10    10852.16    187.31 o 
  -6   0  10    68945.88    68193.63    994.73 o 
  -4   0  10     2457.12     2403.25    137.88 o 
  -2   0  10    83548.43    81301.93   3337.97 o 
   0   0  10     4889.44     4006.93    279.21 o 
   2   0  10     1674.50     1199.33    170.86 o 
   4   0  10     6952.63     6904.33    257.03 o 
   6   0  10    87373.66    84270.66   1777.72 o 
   8   0  10     6073.73     6417.66    425.96 o 
  10   0  10    83862.45    81337.29   2046.67 o 
  12   0  10    19097.21    19147.43    785.03 o 
  14   0  10     1998.38     2346.36    403.80 o 
  16   0  10    22397.00    22375.19    893.53 o 
  18   0  10     7423.37     7868.60    536.48 o 
  20   0  10       51.07     -301.16    650.64 o 
 -23   1  10      980.98     1502.96    618.07 o 
 -22   1  10       16.29      875.63    717.28 o 
 -21   1  10     4969.77     4964.42    531.12 o 
 -20   1  10     7734.69     7337.14    549.70 o 
 -19   1  10      667.97      588.21    386.22 o 
 -18   1  10      601.19      976.42    364.44 o 
 -17   1  10       48.99      295.26    325.16 o 
 -16   1  10     7094.20     7432.74    681.93 o 
 -15   1  10    16873.07    16486.78    800.37 o 
 -14   1  10     7942.92     7191.39    328.08 o 
 -13   1  10      216.88      313.84    102.07 o 
 -12   1  10     4755.83     4778.13    258.62 o 
 -11   1  10    26126.71    26599.11    410.33 o 
 -10   1  10     6776.31     7242.96    172.44 o 
  -9   1  10     1041.32      984.01     66.43 o 
  -8   1  10    29014.15    28629.34    295.81 o 
  -7   1  10    13778.69    13851.49    148.36 o 
  -6   1  10     1399.45     1436.40    115.51 o 
  -5   1  10    12301.00    11693.83    159.03 o 
  -4   1  10     2862.83     2603.80    177.50 o 
  -3   1  10    37470.96    38791.92    562.80 o 
  -2   1  10    36322.92    34521.78    600.16 o 
  -1   1  10     3498.87     3532.74    127.71 o 
   0   1  10      644.07      868.80    117.02 o 
   1   1  10    20414.92    18737.73    330.96 o 
   2   1  10    55733.46    54008.15    936.54 o 
   3   1  10    13854.61    12769.62    261.76 o 
   4   1  10     1566.63     1656.91    134.74 o 
   5   1  10     3051.91     3427.61    171.24 o 
   6   1  10    13550.45    13659.30    362.68 o 
   7   1  10    59519.47    58303.29   1188.01 o 
   8   1  10    19228.88    19406.01    411.34 o 
   9   1  10      335.93      593.25    202.15 o 
  10   1  10    11086.95    10397.52    304.78 o 
  11   1  10      162.78      256.80    332.42 o 
  12   1  10      265.08       32.63    250.32 o 
  13   1  10       80.15      121.22    226.16 o 
  14   1  10    24145.01    23648.24    509.02 o 
  15   1  10    20103.56    18719.09    509.57 o 
  16   1  10     9376.41     9569.18    430.53 o 
  17   1  10      324.20      758.90    283.70 o 
  18   1  10     5117.16     4902.86    478.24 o 
  19   1  10    12866.22    13385.00    637.22 o 
  20   1  10     9174.37     8876.57    476.57 o 
  21   1  10      869.41     1015.73    707.55 o 
 -23   2  10     2064.88     2367.74    795.31 o 
 -22   2  10     2262.05     3048.13    605.18 o 
 -21   2  10      544.94      971.40    462.17 o 
 -20   2  10      304.67      898.76    412.54 o 
 -19   2  10     8437.04     7763.29    538.27 o 
 -18   2  10      120.38     -110.94    995.85 o 
 -17   2  10     6462.28      517.89    375.16 o 
 -16   2  10       73.87      704.23    392.44 o 
 -15   2  10      368.02      493.39    188.18 o 
 -14   2  10    17278.39    18104.90    407.34 o 
 -13   2  10       72.60      266.45    253.07 o 
 -12   2  10       17.45      145.69    174.36 o 
 -11   2  10    46472.18    47765.38    845.53 o 
 -10   2  10    15689.08    15677.84    147.54 o 
  -9   2  10     4304.16     4404.27    111.16 o 
  -8   2  10      422.59      865.61    158.43 o 
  -7   2  10    70770.41    71740.09    766.87 o 
  -6   2  10      189.60      397.43     76.77 o 
  -5   2  10      740.42      830.18    179.62 o 
  -4   2  10     9089.43     9279.04    173.39 o 
  -3   2  10     4311.33     4449.61    132.94 o 
  -2   2  10     9104.38     9423.62    218.41 o 
  -1   2  10    63472.85    59406.58   1639.57 o 
   0   2  10    37627.74    37230.16    796.28 o 
   1   2  10    40072.07    40242.44    769.82 o 
   2   2  10      453.14      714.40    122.06 o 
   3   2  10     9579.87     9461.48    256.47 o 
   4   2  10     2475.25     2708.99    161.47 o 
   5   2  10    25998.05    25797.78    501.19 o 
   6   2  10      395.67      597.29    157.63 o 
   7   2  10    25767.04    25384.41    423.02 o 
   8   2  10    25574.84    25395.09    604.07 o 
   9   2  10      140.62      440.18    165.09 o 
  10   2  10       68.72      319.40    186.63 o 
  11   2  10    79127.13    78269.38   1449.97 o 
  12   2  10     1571.24     1583.40    247.46 o 
  13   2  10      391.59      254.23    205.58 o 
  14   2  10      648.07      836.55    269.21 o 
  15   2  10    12211.51    12646.05    419.20 o 
  16   2  10     4728.36     5139.75    329.37 o 
  17   2  10     2292.50     2794.37    310.94 o 
  18   2  10      309.24      415.82    290.56 o 
  19   2  10     2968.64     3157.48    441.26 o 
  20   2  10     1279.07     1625.59    343.73 o 
 -23   3  10      184.74     -484.75    484.75 o 
 -22   3  10     1267.72     2107.93    576.35 o 
 -21   3  10     4831.51     4853.69    864.89 o 
 -20   3  10     9671.92     9631.19    596.26 o 
 -19   3  10     7403.22     6717.23    773.20 o 
 -18   3  10     9758.25     9493.66    934.91 o 
 -17   3  10     5740.89     5080.71   3453.43 o 
 -16   3  10     3865.55     4553.44    709.19 o 
 -15   3  10    18809.25    17798.23    637.75 o 
 -14   3  10      294.43      240.57    270.99 o 
 -13   3  10     1255.49     1816.39    338.16 o 
 -12   3  10     4313.24     4478.25    356.21 o 
 -11   3  10     2855.49     2945.73    162.24 o 
 -10   3  10    47409.33    46433.54    727.57 o 
  -9   3  10     1698.22     1669.33     86.11 o 
  -8   3  10    18462.27    19197.69    399.13 o 
  -7   3  10     2880.29     3103.04    106.49 o 
  -6   3  10    32040.39    31989.95    359.65 o 
  -5   3  10     1347.50     1445.97    105.80 o 
  -4   3  10     4846.18     4729.25    113.17 o 
  -3   3  10     9978.27     9815.52    198.34 o 
  -2   3  10     1000.79      950.78    112.59 o 
  -1   3  10     4475.98     4413.43    149.84 o 
   0   3  10    35173.14    33182.12    413.75 o 
   1   3  10    22670.98    22298.80    300.75 o 
   2   3  10    28880.06    28515.42    422.54 o 
   3   3  10    52133.28    49514.10    983.50 o 
   4   3  10    12890.24    12812.38    268.78 o 
   5   3  10    35817.46    35087.76    511.27 o 
   6   3  10     7617.93     7109.15    203.59 o 
   7   3  10    14363.64    13767.20    279.58 o 
   8   3  10    15632.16    15248.16    306.42 o 
   9   3  10       96.49      656.28    266.64 o 
  10   3  10     1045.68     1179.88    199.63 o 
  11   3  10     4286.24     4539.41    233.77 o 
  12   3  10    11219.18    11153.58    322.42 o 
  13   3  10    10326.62    10033.52    317.13 o 
  14   3  10     2901.37     3368.85    275.71 o 
  15   3  10    18077.68    17761.26    529.32 o 
  16   3  10        5.79      180.18    307.73 o 
  17   3  10     3804.75     3435.59    358.65 o 
  18   3  10      100.13      177.24    285.95 o 
  19   3  10     2816.83     3126.60    525.79 o 
  20   3  10     2747.89     3015.92    415.22 o 
 -23   4  10      973.97     2441.98    910.18 o 
 -22   4  10     1897.87     2538.97   1104.61 o 
 -21   4  10     8158.60     8440.08    741.42 o 
 -20   4  10     1919.95     1509.55    533.06 o 
 -19   4  10      325.94      700.26    603.67 o 
 -18   4  10      687.02     1272.92    372.21 o 
 -17   4  10     6829.41     6939.68    461.34 o 
 -16   4  10     9661.19     9136.38    474.34 o 
 -15   4  10     9996.10     9367.42    659.46 o 
 -14   4  10     7120.05     7184.08    259.58 o 
 -13   4  10    22536.35    20720.49    498.28 o 
 -12   4  10    18191.07    16734.78    388.97 o 
 -11   4  10       53.10      425.50    147.76 o 
 -10   4  10     7703.67     7456.16    251.76 o 
  -9   4  10    44213.01    44171.83    437.60 o 
  -8   4  10     2391.70     2526.96     74.06 o 
  -7   4  10     1398.77     1642.80    161.24 o 
  -6   4  10    16650.64    16420.65    192.38 o 
  -5   4  10     9129.69     8712.01    158.82 o 
  -4   4  10     5824.99     6134.25    138.76 o 
  -3   4  10     2244.03     2181.72    138.66 o 
  -2   4  10    41233.94    38626.14    489.43 o 
  -1   4  10     4777.25     4722.86    188.56 o 
   0   4  10      285.50      574.87    147.46 o 
   1   4  10    22635.33    21738.10    363.13 o 
   2   4  10     2124.13     2175.62    168.94 o 
   3   4  10    10342.38    10678.45    222.05 o 
   4   4  10     8798.04     8722.64    269.20 o 
   5   4  10     3885.24     3579.37    177.42 o 
   6   4  10    30465.96    28651.39    459.67 o 
   7   4  10    23360.71    22541.53    395.73 o 
   8   4  10     1767.03     2161.18    201.61 o 
   9   4  10    56762.75    55164.59    955.04 o 
  10   4  10     9910.70    10341.19    408.63 o 
  11   4  10     6503.43     6388.06    374.31 o 
  12   4  10    16055.12    16286.13    422.93 o 
  13   4  10    24501.45    24515.83    584.96 o 
  14   4  10       52.26      725.18    436.66 o 
  15   4  10      732.98     1292.06    291.39 o 
  16   4  10     5155.29     5553.38    339.65 o 
  17   4  10     1359.81     1559.40    278.80 o 
  18   4  10     1938.13     2062.57    301.93 o 
  19   4  10       46.20      419.53    292.36 o 
  20   4  10       12.42      951.40    344.34 o 
 -22   5  10     1845.11     2589.24    631.91 o 
 -21   5  10      222.31      589.57    431.02 o 
 -20   5  10     1272.62     1569.64    684.31 o 
 -19   5  10     4091.76     4600.57    758.66 o 
 -18   5  10     8604.70     8928.02    521.29 o 
 -17   5  10     9733.88     9102.06    812.89 o 
 -16   5  10    12272.26    10359.72    627.16 o 
 -15   5  10      998.16     1259.28    260.03 o 
 -14   5  10     4977.77     5156.23    500.98 o 
 -13   5  10    42424.07    39651.00    770.45 o 
 -12   5  10     1835.89     1911.37    252.71 o 
 -11   5  10       91.22      202.03    189.91 o 
 -10   5  10     1824.68     2104.29    209.17 o 
  -9   5  10     3835.18     3973.51    101.76 o 
  -8   5  10       29.23       61.13     71.51 o 
  -7   5  10     7508.81     8026.40    133.21 o 
  -6   5  10       44.95      171.91    108.62 o 
  -5   5  10    36568.16    36706.53    399.78 o 
  -4   5  10     7379.94     7039.49    145.77 o 
  -3   5  10    15077.84    15256.92    224.62 o 
  -2   5  10      652.24      874.81    140.31 o 
  -1   5  10    43682.98    42099.09    544.89 o 
   0   5  10    11978.60    11958.68    227.47 o 
   1   5  10     3894.61     3328.61    165.26 o 
   2   5  10    39674.99    36651.77    535.82 o 
   3   5  10     1159.83     1309.08    151.39 o 
   4   5  10    37184.38    35937.41    600.37 o 
   5   5  10    26697.35    25922.61    466.24 o 
   6   5  10    28360.01    28347.76    528.07 o 
   7   5  10    16762.55    16473.79    336.43 o 
   8   5  10     1536.67     1521.80    175.97 o 
   9   5  10    13255.95    12514.83    299.37 o 
  10   5  10     1026.19     1122.01    228.04 o 
  11   5  10     2084.85     2079.15    223.52 o 
  12   5  10      162.69      576.26    202.33 o 
  13   5  10     4504.55     4542.64    355.18 o 
  14   5  10     7220.72     8056.12    366.31 o 
  15   5  10     3931.84     4669.41    335.60 o 
  16   5  10     9087.29     9488.64    373.00 o 
  17   5  10     6705.70     6491.87    392.79 o 
  18   5  10     5394.42     5556.67    396.07 o 
  19   5  10      213.85      336.54    340.34 o 
  20   5  10     4295.43     3828.17    587.43 o 
 -22   6  10     7189.74     6708.13    612.50 o 
 -21   6  10      220.29      282.16    661.07 o 
 -20   6  10     1454.64     1637.08    895.28 o 
 -19   6  10     1210.29     1085.33    485.89 o 
 -18   6  10        6.65      621.64    463.51 o 
 -17   6  10     2624.54     1777.50    558.50 o 
 -16   6  10     3295.75     2886.31    786.01 o 
 -15   6  10       16.35      213.76    349.72 o 
 -14   6  10    17097.84    15604.57    505.69 o 
 -13   6  10      303.00      607.71    183.03 o 
 -12   6  10      591.76     1056.66    409.95 o 
 -11   6  10      327.92      425.62    169.27 o 
 -10   6  10    23167.75    21222.30    492.12 o 
  -9   6  10    13053.06    12693.50    177.11 o 
  -8   6  10    51460.91    50974.79    969.72 o 
  -7   6  10     9063.90     9169.07    179.39 o 
  -6   6  10      127.09      334.24    145.57 o 
  -5   6  10     4276.73     4396.56    157.76 o 
  -4   6  10    84236.63    83526.12   1231.70 o 
  -3   6  10     2965.24     2981.16    150.75 o 
  -2   6  10      494.16      217.25    118.65 o 
  -1   6  10    15327.34    15100.97    238.64 o 
   0   6  10    14329.94    14155.61    233.99 o 
   1   6  10      170.91      245.05    165.76 o 
   2   6  10    11465.06    11342.67    215.61 o 
   3   6  10    32711.96    31674.17    491.20 o 
   4   6  10    26673.43    26460.53    436.82 o 
   5   6  10     3539.18     3851.87    196.98 o 
   6   6  10     3195.33     3157.22    184.00 o 
   7   6  10      928.59     1066.14    172.55 o 
   8   6  10    79493.50    75707.91   1465.04 o 
   9   6  10      474.89      358.62    172.01 o 
  10   6  10    11777.37    12433.97    311.57 o 
  11   6  10     3726.47     3549.78    283.68 o 
  12   6  10    14492.57    13079.51    399.90 o 
  13   6  10      501.88      186.12    268.97 o 
  14   6  10    19466.02    19378.02    551.35 o 
  15   6  10     2364.07     2366.45    398.83 o 
  16   6  10     3403.80     3807.29    339.26 o 
  17   6  10       42.02      315.02    270.70 o 
  18   6  10     1305.15     1687.41    305.59 o 
  19   6  10      652.53     1209.94    315.47 o 
 -22   7  10      860.98      -74.79    743.76 o 
 -21   7  10       91.82     1158.94    546.85 o 
 -20   7  10       40.86      671.50    760.74 o 
 -19   7  10      690.36      781.69    384.34 o 
 -18   7  10     8992.61     8686.66    569.10 o 
 -17   7  10     1860.19     1831.93    688.78 o 
 -16   7  10      308.94      424.38    271.30 o 
 -15   7  10      127.75      119.29    207.33 o 
 -14   7  10     9587.77     9108.49    457.75 o 
 -13   7  10     2106.84     2604.97    394.30 o 
 -12   7  10    18503.54    16895.74    395.43 o 
 -11   7  10      151.77      296.25    322.18 o 
 -10   7  10     2329.29     2888.09    213.71 o 
  -9   7  10      811.49      950.12     90.10 o 
  -8   7  10     9654.37    10033.56    335.61 o 
  -7   7  10     3267.39     3280.85    164.33 o 
  -6   7  10    28314.15    29170.73    382.38 o 
  -5   7  10     4286.29     4122.25    171.65 o 
  -4   7  10     5836.39     5499.64    181.46 o 
  -3   7  10       36.62      206.53    127.07 o 
  -2   7  10     3539.14     3627.10    236.68 o 
  -1   7  10    12347.78    11606.72    212.65 o 
   0   7  10   107436.41   104201.02   1642.59 o 
   1   7  10     8999.24     8723.41    228.96 o 
   2   7  10     2786.68     2749.73    142.87 o 
   3   7  10     3361.52     3284.24    214.90 o 
   4   7  10    39293.11    37037.45    595.88 o 
   5   7  10    17377.35    16747.52    302.12 o 
   6   7  10       76.94      205.29    188.75 o 
   7   7  10      390.28      459.94    171.21 o 
   8   7  10     3003.22     3601.00    197.38 o 
   9   7  10     3157.34     3268.63    263.79 o 
  10   7  10    11911.72    11900.92    349.66 o 
  11   7  10       23.68      446.47    265.98 o 
  12   7  10    34974.79    34065.26    649.94 o 
  13   7  10     3459.94     3843.94    322.94 o 
  14   7  10      293.87      955.19    273.25 o 
  15   7  10      133.25      422.38    384.11 o 
  16   7  10     5617.85     5279.83    361.14 o 
  17   7  10     7878.82     8664.53    392.91 o 
  18   7  10    10336.50    10108.06    464.36 o 
  19   7  10     1287.68     1411.75    334.87 o 
 -21   8  10     3924.22     5064.76    871.89 o 
 -20   8  10     1184.76     1222.89    408.34 o 
 -19   8  10     1317.88     1145.23    482.05 o 
 -18   8  10      497.64     1249.21    465.29 o 
 -17   8  10     1485.88     2031.52    664.30 o 
 -16   8  10      995.29     1355.71    555.46 o 
 -15   8  10     1159.93     1027.52    393.68 o 
 -14   8  10     2014.47     2003.12    231.87 o 
 -13   8  10     1931.01     2134.23    319.24 o 
 -12   8  10      204.82      224.34    381.22 o 
 -11   8  10     1714.73     1875.51    217.24 o 
 -10   8  10     6970.79     6393.68    250.64 o 
  -9   8  10    59253.00    60574.47   2091.35 o 
  -8   8  10    14999.03    14857.19    384.39 o 
  -7   8  10      249.76      251.80    122.10 o 
  -6   8  10      575.98      756.66    130.43 o 
  -5   8  10    19483.64    19648.19    334.70 o 
  -4   8  10    14307.40    14471.97    313.70 o 
  -3   8  10    10071.07     9128.02    365.62 o 
  -2   8  10      575.18      891.57    158.15 o 
  -1   8  10     4834.74     5053.99    160.02 o 
   0   8  10      304.35      694.44    136.88 o 
   1   8  10    29960.98    29526.97    448.78 o 
   2   8  10      262.23      511.49    145.24 o 
   3   8  10    32370.45    31227.25    538.41 o 
   4   8  10    12343.77    12559.98    329.72 o 
   5   8  10     1381.46     1825.06    178.58 o 
   6   8  10      843.11      754.99    169.61 o 
   7   8  10      687.67     1009.67    219.47 o 
   8   8  10    10702.04     9840.04    434.66 o 
   9   8  10    40169.01    39696.02    764.22 o 
  10   8  10     1724.68     2130.66    254.19 o 
  11   8  10       34.00      369.01    286.75 o 
  12   8  10      596.48      633.61    208.01 o 
  13   8  10    24647.22    23569.01    584.20 o 
  14   8  10       37.95      260.96    314.77 o 
  15   8  10       11.67      561.62    392.23 o 
  16   8  10     3247.13     3498.06    354.10 o 
  17   8  10        6.81      -38.30    292.58 o 
  18   8  10      146.25      225.42    328.01 o 
  19   8  10      226.34      617.85    510.02 o 
 -20   9  10      358.11     1482.15    713.96 o 
 -19   9  10     3551.15     3726.83    765.21 o 
 -18   9  10      859.62     1323.92   1021.77 o 
 -17   9  10    12964.64    12814.96    517.47 o 
 -16   9  10     9455.06     8519.87    402.08 o 
 -15   9  10       38.60       -5.51    254.85 o 
 -14   9  10       92.01      182.57    238.22 o 
 -13   9  10    22055.01    21163.61    594.47 o 
 -12   9  10      876.06     1138.57    202.13 o 
 -11   9  10      375.55      475.32    220.10 o 
 -10   9  10      373.06      194.74    147.66 o 
  -9   9  10       81.77       53.58    135.27 o 
  -8   9  10    14385.29    14855.54    466.61 o 
  -7   9  10       17.78      124.81    183.42 o 
  -6   9  10     2785.95     2509.65    209.46 o 
  -5   9  10    32963.45    31670.34    709.92 o 
  -4   9  10     9366.54     9471.41    264.25 o 
  -3   9  10      235.98      436.52    195.91 o 
  -2   9  10       74.02       99.42    162.95 o 
  -1   9  10    43659.02    41921.24    651.23 o 
   0   9  10     5612.73     5745.00    308.47 o 
   1   9  10    24140.87    23399.51    577.75 o 
   2   9  10     4474.96     4716.89    227.69 o 
   3   9  10     2206.98     2135.94    176.06 o 
   4   9  10      995.01     1330.70    163.88 o 
   5   9  10    33443.80    31799.20    650.35 o 
   6   9  10      874.18     1035.79    241.18 o 
   7   9  10     2342.37     2160.51    200.92 o 
   8   9  10      679.57      716.17    187.11 o 
   9   9  10     2198.73     2626.58    267.44 o 
  10   9  10     7311.54     7336.43    279.98 o 
  11   9  10     4686.17     5022.36    270.21 o 
  12   9  10     2947.07     2606.55    280.19 o 
  13   9  10    12159.81    12108.07    425.37 o 
  14   9  10     3627.08     3797.49    281.83 o 
  15   9  10     1259.43     1538.51    408.11 o 
  16   9  10       10.33      461.07    279.01 o 
  17   9  10    16807.50    16867.76    775.95 o 
  18   9  10     1598.18     2331.85    669.76 o 
 -20  10  10      470.86     2277.16    753.29 o 
 -19  10  10     1890.27     2486.04   1165.40 o 
 -18  10  10     1250.35     1600.45    675.82 o 
 -17  10  10       67.01      168.03    356.51 o 
 -16  10  10     1642.31     1796.68    430.98 o 
 -15  10  10      914.96     1452.65    351.78 o 
 -14  10  10    14322.70    13884.50    687.97 o 
 -13  10  10    10393.19     9765.45    436.33 o 
 -12  10  10     4339.35     3897.94    266.24 o 
 -11  10  10     9717.54     9198.20    417.64 o 
 -10  10  10     8480.37     7595.49    332.08 o 
  -9  10  10    11685.32    11624.75    405.11 o 
  -8  10  10      720.38     1025.20    138.86 o 
  -7  10  10    13016.99    13021.83    292.46 o 
  -6  10  10     4018.94     4083.31    209.46 o 
  -5  10  10     1871.33     2150.21    213.20 o 
  -4  10  10    22369.48    21608.81    344.25 o 
  -3  10  10     2249.01     2558.63    162.91 o 
  -2  10  10     6864.31     6857.20    252.14 o 
  -1  10  10       54.38      376.78    150.90 o 
   0  10  10      787.97     1054.12    206.10 o 
   1  10  10       40.00      -36.01    155.95 o 
   2  10  10        8.05      105.10    191.85 o 
   3  10  10     2341.39     2495.74    175.56 o 
   4  10  10    25640.21    24518.59    442.92 o 
   5  10  10    16956.89    16672.35    323.32 o 
   6  10  10     2777.95     2710.12    260.29 o 
   7  10  10    14249.66    14277.49    354.67 o 
   8  10  10    18621.79    18355.75    447.28 o 
   9  10  10     7343.84     7348.26    412.46 o 
  10  10  10     3683.55     4079.47    291.19 o 
  11  10  10     1429.98     1755.94    255.94 o 
  12  10  10     2222.41     2485.59    378.18 o 
  13  10  10     1406.79     1295.57    270.40 o 
  14  10  10     8977.04     8893.01    405.40 o 
  15  10  10       41.30     -117.04    471.50 o 
  16  10  10      607.30     1276.59    381.28 o 
  17  10  10      172.94      579.86    428.75 o 
 -19  11  10      992.06     1715.17    713.66 o 
 -18  11  10    15151.85    14668.93   1126.96 o 
 -17  11  10      416.33      876.51    405.97 o 
 -16  11  10     2844.19     2656.14    425.69 o 
 -15  11  10    22585.18    21890.70   1774.02 o 
 -14  11  10     7762.44     6955.77    479.27 o 
 -13  11  10     2528.20     2965.23    457.92 o 
 -12  11  10     6553.39     6226.16    594.17 o 
 -11  11  10     4482.37     3689.81    311.10 o 
 -10  11  10      856.28      943.04    256.51 o 
  -9  11  10      134.81      147.34    138.50 o 
  -8  11  10     2990.68     2969.86    164.10 o 
  -7  11  10     9111.89     9277.85    297.53 o 
  -6  11  10    12982.24    12680.68    360.08 o 
  -5  11  10     2748.06     2900.08    226.06 o 
  -4  11  10     3876.11     4344.10    224.73 o 
  -3  11  10    30292.73    28282.31    497.71 o 
  -2  11  10     2182.83     2602.67    182.70 o 
  -1  11  10     1492.86     1571.28    225.55 o 
   0  11  10    18022.04    17845.07    334.01 o 
   1  11  10     1235.70     1326.01    279.26 o 
   2  11  10      237.39       33.27    162.06 o 
   3  11  10    14416.11    13543.73    352.68 o 
   4  11  10    13664.27    13628.15    364.96 o 
   5  11  10     3386.86     2877.30    179.54 o 
   6  11  10     2963.72     2839.64    222.53 o 
   7  11  10     6004.93     6251.57    266.39 o 
   8  11  10      844.70      628.39    286.82 o 
   9  11  10     8165.52     7848.91    291.48 o 
  10  11  10       46.56      457.39    250.23 o 
  11  11  10     1661.55     1881.51    252.72 o 
  12  11  10     4913.46     5415.53    556.34 o 
  13  11  10      511.53     1205.84    467.15 o 
  14  11  10     1968.87     2374.20    434.80 o 
  15  11  10     5731.08     5846.78    835.47 o 
  16  11  10     2874.43     3374.63    498.12 o 
  17  11  10      473.66      817.42    459.88 o 
 -18  12  10     1088.00      -17.58    645.72 o 
 -17  12  10     2366.22     2629.97    465.43 o 
 -16  12  10     1813.97     1863.11    503.52 o 
 -15  12  10     2219.46     2302.91    422.66 o 
 -14  12  10     1163.10     1572.70    470.09 o 
 -13  12  10       98.62       83.32    428.49 o 
 -12  12  10     9555.04     9252.51    982.44 o 
 -11  12  10     8022.35     8387.22    510.74 o 
 -10  12  10     4493.52     4856.74    739.58 o 
  -9  12  10     8118.30     7561.47    427.87 o 
  -8  12  10     2975.38     3019.99    367.40 o 
  -7  12  10    13282.23    12971.67    462.87 o 
  -6  12  10    28301.80    27209.43    626.47 o 
  -5  12  10     4211.96     4260.12    184.05 o 
  -4  12  10      327.32      530.23    207.35 o 
  -3  12  10     3893.54     3610.27    257.20 o 
  -2  12  10     3066.48     3368.97    209.50 o 
  -1  12  10      468.62      908.05    184.87 o 
   0  12  10      407.57      315.64    164.09 o 
   1  12  10    30293.14    29663.85    947.76 o 
   2  12  10     7377.03     7240.24    227.29 o 
   3  12  10     5338.32     5358.14    232.03 o 
   4  12  10     6673.93     6784.80    304.52 o 
   5  12  10     8606.77     7895.22    270.69 o 
   6  12  10    32502.45    30861.49    649.06 o 
   7  12  10       28.27      344.64    184.85 o 
   8  12  10    10575.41    10629.14    465.03 o 
   9  12  10     6345.20     6569.44    451.61 o 
  10  12  10     3358.56     3258.25    412.80 o 
  11  12  10     1621.34     1503.48    399.44 o 
  12  12  10     4670.43     4941.66    442.48 o 
  13  12  10     5490.11     6367.99    466.66 o 
  14  12  10       92.67      140.72    598.94 o 
  15  12  10        8.04       -9.99    473.44 o 
  16  12  10      189.07      944.98    439.75 o 
 -17  13  10     1164.47     1502.89    455.24 o 
 -16  13  10     8370.26     9068.08    962.77 o 
 -15  13  10      292.80      722.49    491.45 o 
 -14  13  10     4858.07     4977.04    821.08 o 
 -13  13  10     1222.63     1456.17    622.17 o 
 -12  13  10      396.88     1588.52    761.64 o 
 -11  13  10     2098.99     2465.79    549.92 o 
 -10  13  10    10000.94     9601.19    507.08 o 
  -9  13  10     1834.78     1531.24    527.64 o 
  -8  13  10    15221.82    13566.17    614.15 o 
  -7  13  10      157.40      274.29    216.74 o 
  -6  13  10      171.93      524.32    414.97 o 
  -5  13  10      262.63      282.11    299.51 o 
  -4  13  10     6359.90     6687.33    303.72 o 
  -3  13  10      125.86      683.95    218.17 o 
  -2  13  10    30698.64    29198.28    802.56 o 
  -1  13  10     4967.11     4834.18    221.83 o 
   0  13  10     2380.83     2459.58    206.32 o 
   1  13  10     1717.88     2281.42    246.50 o 
   2  13  10    33393.57    32578.70    633.87 o 
   3  13  10     9398.14     8945.83    442.77 o 
   4  13  10     1392.99     1338.40    269.72 o 
   5  13  10     8405.98     8555.15    419.12 o 
   6  13  10       36.44      179.60    250.36 o 
   7  13  10      198.57       -8.40    267.98 o 
   8  13  10      712.82      790.97    354.32 o 
   9  13  10      738.14      978.74    312.09 o 
  10  13  10    15999.63    15479.34    990.26 o 
  11  13  10       99.67      673.97    555.92 o 
  12  13  10      661.01      788.26    488.61 o 
  13  13  10      794.17     1258.03    426.89 o 
  14  13  10     9258.94     9547.96    625.26 o 
  15  13  10      868.49     1203.10    472.09 o 
 -16  14  10      223.54      844.52    436.55 o 
 -15  14  10        0.22      361.42    515.82 o 
 -14  14  10     1445.93     1789.02    511.35 o 
 -13  14  10      468.85      668.92    453.84 o 
 -12  14  10     8526.45     7803.60    809.92 o 
 -11  14  10     8959.07     8610.40    998.68 o 
 -10  14  10      550.33      951.53    484.37 o 
  -9  14  10     1121.79      607.46    675.61 o 
  -8  14  10     2856.71     2843.75    317.08 o 
  -7  14  10    25848.97    26741.34    641.55 o 
  -6  14  10     5092.95     5267.31    464.10 o 
  -5  14  10     2937.81     3211.93    368.73 o 
  -4  14  10     5691.39     5063.35    777.47 o 
  -3  14  10     1993.22     1896.11    266.69 o 
  -2  14  10     3958.86     3319.95    443.64 o 
  -1  14  10     3249.69     2700.46    311.26 o 
   0  14  10    10001.11     9731.50    618.20 o 
   1  14  10     8687.89     8570.81    340.16 o 
   2  14  10     4629.29     5071.07    399.47 o 
   3  14  10      439.10      801.25    505.68 o 
   4  14  10       11.35      480.92    439.73 o 
   5  14  10     4429.02     4367.73    437.06 o 
   6  14  10    14162.69    13740.30    568.10 o 
   7  14  10     3842.35     4518.64    430.76 o 
   8  14  10     3044.78     3141.86    380.13 o 
   9  14  10       35.60      577.67    580.74 o 
  10  14  10     5783.36     6074.71    514.64 o 
  11  14  10    11106.28    11479.96    557.42 o 
  12  14  10       73.48     1142.47    373.02 o 
  13  14  10      136.80      670.38    493.63 o 
  14  14  10     2076.58     2633.84    450.46 o 
 -15  15  10    11132.33    10167.01    792.73 o 
 -14  15  10      250.99        1.46    660.28 o 
 -13  15  10        5.52      768.29    478.78 o 
 -12  15  10        0.69      110.17    522.36 o 
 -11  15  10     8298.17     8074.76   1422.40 o 
 -10  15  10      133.55     -379.36   1084.94 o 
  -9  15  10        3.83     -192.83    943.40 o 
  -8  15  10      175.93     -213.86    330.03 o 
  -7  15  10     6063.60     5953.19    338.61 o 
  -6  15  10     1157.63     1800.64    575.65 o 
  -5  15  10      189.06      490.26    266.02 o 
  -4  15  10      493.48      798.80    380.76 o 
  -3  15  10    37022.18    36247.92   1349.51 o 
  -2  15  10       39.62     1167.69   1187.15 o 
  -1  15  10     3492.29     4643.33    479.24 o 
   0  15  10       67.95       44.50    624.37 o 
   1  15  10    10137.09    10467.49    637.22 o 
   2  15  10      246.71     -186.12   1301.57 o 
   3  15  10    16169.49    16485.78    889.43 o 
   4  15  10      846.93     1505.71    266.27 o 
   5  15  10     5631.62     5582.13    675.60 o 
   6  15  10      242.69     1063.95    534.59 o 
   7  15  10    11285.75    11123.17    524.15 o 
   8  15  10      910.00     1999.81    419.40 o 
   9  15  10     4591.69     5080.65    493.07 o 
  10  15  10      250.89      559.68    407.94 o 
  11  15  10      577.72      910.22    446.30 o 
  12  15  10      169.63      743.09    387.70 o 
 -13  16  10      139.95      952.83    435.80 o 
 -12  16  10     5075.67     5303.50    653.61 o 
 -11  16  10    12072.99    12104.98    654.12 o 
 -10  16  10      248.58      955.43    496.95 o 
  -9  16  10     1137.61     1568.59    721.86 o 
  -8  16  10     3849.21     3835.29    789.35 o 
  -7  16  10    11224.86    11935.64    985.57 o 
  -6  16  10    10217.77    11601.49    709.54 o 
  -5  16  10     2019.88     2055.45    439.85 o 
  -4  16  10      693.38      646.45    660.26 o 
  -3  16  10      724.74      723.56   1467.40 o 
  -2  16  10    14994.79    14878.81    852.60 o 
  -1  16  10     3210.54     2277.17    475.84 o 
   0  16  10     2032.41     3654.51    834.79 o 
   1  16  10     6374.14     6572.73    583.35 o 
   2  16  10     1361.81     1972.09    574.48 o 
   3  16  10        9.21      503.86    551.59 o 
   4  16  10      359.22      754.93    804.10 o 
   5  16  10     1231.75     1882.00    779.37 o 
   6  16  10    10149.41    11266.37    890.57 o 
   7  16  10     3888.11     4559.69    610.21 o 
   8  16  10     2201.64     3125.67    991.53 o 
   9  16  10      133.27      157.57    527.84 o 
  10  16  10     4588.14     4653.63    451.45 o 
  11  16  10     4756.00     5028.80    515.52 o 
 -11  17  10      880.58     1019.69    758.66 o 
 -10  17  10     8330.45    10167.06   1679.11 o 
  -9  17  10      436.68     -185.34    727.67 o 
  -8  17  10     3897.62     3740.54    865.93 o 
  -7  17  10      280.43      850.14    752.70 o 
  -6  17  10      459.43      920.92    939.83 o 
  -5  17  10     2219.03     1941.76   1027.28 o 
  -4  17  10     3363.36     3700.30   1019.24 o 
  -3  17  10       22.08     1086.44    967.84 o 
  -2  17  10    12880.11    13924.87    892.48 o 
  -1  17  10     3671.39     3702.77    572.87 o 
   0  17  10     1191.66      907.17    768.31 o 
   1  17  10      223.41      247.94    474.36 o 
   2  17  10    12740.21    12699.52    926.88 o 
   3  17  10      940.31     1987.77    525.60 o 
   4  17  10       44.36      963.61    524.70 o 
   5  17  10     1056.72     2319.35    887.58 o 
   6  17  10      692.97     1540.14    684.91 o 
   7  17  10      825.00     1069.65    555.74 o 
   8  17  10      650.38      282.50    552.59 o 
   9  17  10     1026.31     1742.68    604.43 o 
  -9  18  10     3563.10     4241.74    949.06 o 
  -8  18  10     4005.82     6189.03    979.76 o 
  -7  18  10     4301.55     5800.47   1527.74 o 
  -6  18  10     3954.70     5668.46    952.64 o 
  -5  18  10      154.81      423.50    453.17 o 
  -4  18  10      748.73     1349.51    573.24 o 
  -3  18  10      124.04     1377.66    645.87 o 
  -2  18  10     2017.82     4159.02   1022.52 o 
  -1  18  10     3608.40     3955.24    597.01 o 
   0  18  10      176.58      734.59    819.78 o 
   1  18  10     7184.11     8755.84    737.24 o 
   2  18  10      720.68     1263.72    653.33 o 
   3  18  10     1627.65     1534.13    567.39 o 
   4  18  10     2553.23     2723.73    616.83 o 
   5  18  10     1357.67     2429.90    964.90 o 
   6  18  10     6868.80     7821.97    772.03 o 
  -4  19  10     2950.11     3419.73   1023.71 o 
  -3  19  10     4655.68     4992.67    650.93 o 
  -2  19  10      113.08     2104.80    968.43 o 
  -1  19  10      101.87      566.72    539.47 o 
   0  19  10     8270.56     9352.36    928.63 o 
   1  19  10     3779.23     5237.77    699.63 o 
   2  19  10      105.76      613.23    677.84 o 
 -23   0  11      894.89     1359.98   1153.48 o 
 -21   0  11      415.10      735.41    635.59 o 
 -19   0  11     5850.40     6375.57   1084.94 o 
 -17   0  11       64.34      598.94    783.09 o 
 -15   0  11    26757.51    25773.13   1076.90 o 
 -13   0  11     8389.15     7349.23    619.80 o 
 -11   0  11      126.16      278.97     88.90 o 
  -9   0  11     8921.17     9257.25    579.42 o 
  -7   0  11    65244.19    66960.85   1055.43 o 
  -5   0  11     5529.26     5452.71    174.89 o 
  -3   0  11   109225.86   106345.84   2203.23 o 
  -1   0  11   136615.78   126284.35   6660.14 o 
   1   0  11       41.14      247.54    300.36 o 
   3   0  11   119223.28   121340.59   3079.39 o 
   5   0  11     2288.76     2548.43    253.43 o 
   7   0  11      655.49      421.67    357.72 o 
   9   0  11      151.81      314.04    524.00 o 
  11   0  11    66504.45    67098.53   1795.51 o 
  13   0  11     4881.54     4791.20    461.25 o 
  15   0  11    35008.00    33319.38   1397.26 o 
  17   0  11    10239.53    10940.38    916.58 o 
  19   0  11        4.23     -317.96    423.36 o 
 -23   1  11     4342.66     3991.25    699.04 o 
 -22   1  11      418.51      834.02    483.50 o 
 -21   1  11      195.16      598.40    814.38 o 
 -20   1  11      391.73     1711.89    435.68 o 
 -19   1  11      969.03     1151.08   1021.32 o 
 -18   1  11     4341.57      206.62    672.84 o 
 -17   1  11       12.12      265.43    413.61 o 
 -16   1  11     4112.79     3919.81    387.60 o 
 -15   1  11     7636.15     7181.29    496.22 o 
 -14   1  11      608.03      649.81    348.78 o 
 -13   1  11       17.24      273.69    170.78 o 
 -12   1  11    13632.16    14377.27    264.45 o 
 -11   1  11    16227.80    17180.61    413.40 o 
 -10   1  11    21415.49    22487.57    357.54 o 
  -9   1  11     8355.54     7988.97    155.91 o 
  -8   1  11      760.97     1017.16     87.66 o 
  -7   1  11    10546.25    10958.84    166.23 o 
  -6   1  11    51725.80    51428.84    964.33 o 
  -5   1  11    55261.16    54405.92    851.12 o 
  -4   1  11       55.83      147.95    118.43 o 
  -3   1  11     1173.79     1598.53    314.10 o 
  -2   1  11       67.48      196.82    231.78 o 
  -1   1  11    12377.58    12438.17    330.06 o 
   0   1  11      535.77      520.54    128.23 o 
   1   1  11      504.43      644.07    134.79 o 
   2   1  11    36062.88    34062.91    484.37 o 
   3   1  11    24992.33    23765.20    433.67 o 
   4   1  11       52.72      321.58    145.29 o 
   5   1  11     2579.78     2858.77    181.11 o 
   6   1  11    41081.20    40726.91    718.21 o 
   7   1  11    82209.23    80452.65   1265.42 o 
   8   1  11    19288.43    18936.37    363.82 o 
   9   1  11       71.19      162.58    313.84 o 
  10   1  11      141.67      375.93    222.48 o 
  11   1  11     5683.79     5550.24    279.57 o 
  12   1  11    15815.29    15663.91    465.54 o 
  13   1  11      565.12      512.23    292.16 o 
  14   1  11     3589.31     3865.52    288.12 o 
  15   1  11    10415.82    10248.20    403.07 o 
  16   1  11      331.98      463.97    281.29 o 
  17   1  11       25.39      417.05    295.77 o 
  18   1  11     1356.02     1121.58    364.05 o 
  19   1  11     9626.94    10491.46    451.14 o 
  20   1  11     7654.73     6710.46    426.10 o 
 -23   2  11      480.16     1267.42    733.18 o 
 -22   2  11      119.31      717.20    539.79 o 
 -21   2  11      521.57     1265.14    703.53 o 
 -20   2  11     6119.64     5896.87    828.55 o 
 -19   2  11     2328.72     1488.59    657.28 o 
 -18   2  11     5829.34     3627.73   2672.88 o 
 -17   2  11     4472.44     5103.33    436.16 o 
 -16   2  11      634.81     1005.41    332.06 o 
 -15   2  11      293.46      132.77    357.86 o
[truncated: 264,453 more chars]
